# Supplementary material for: 3-Methyl-1-(prop-2-en-1-yl)quinoxalin-2(1H)-one
Source: Acta Crystallogr Sect E Struct Rep Online. 2010 Jun 23;66(Pt 7):o1767. doi: 10.1107/S1600536810023640 (PMC3006875; doi:10.1107/S1600536810023640)
Supplement: Supplementary file 1 [file e-66-o1767-sup1.cif]

##############################################################################
###                                                                        ###
###        Electronic paper (Acta Crystallographica Section E)             ###
###                                                                        ###
##############################################################################
#                                                                            #
# This CIF contains the data in a paper accepted for publication in Acta     #
# Crystallographica Section E. It conforms to the requirements of Notes      #
# for Authors for Section E, and has been peer reviewed under the auspices   #
# of the IUCr Commission on Journals.                                        #
#                                                                            #
# Full details of the Crystallographic Information File format               #
# are given in the paper "The Crystallographic Information File (CIF):       #
# a New Standard Archive File for Crystallography" by S. R. Hall, F. H.      #
# Allen and I. D. Brown [Acta Cryst. (1991), A47, 655-685].                  #
#                                                                            #
# The current version of the core CIF dictionary is obtainable from          #
# ftp://ftp.iucr.org/pub/cif_core.dic. The current version number is 2.4.    #
#                                                                            #
# Software is freely available for graphical display of the structure(s) in  #
# this CIF.  For information consult the CIF home page http://www.iucr.org/  #
# cif/home.html                                                              #
#                                                                            #
# This file may be used for bona fide research purposes within the           #
# scientific community so long as proper attribution is given to the journal # 
# article from which it was obtained.                                        #
#                                                                            #
##############################################################################
                                             
data_I
_audit_creation_method     SHELXL-97
_chemical_name_systematic
;
3-Methyl-1-(prop-2-en-1-yl)quinoxalin-2(1<i>H</i>)-one
;
_chemical_name_common     ?
_chemical_formula_moiety     'C12 H12 N2 O'
_chemical_formula_sum     'C12 H12 N2 O'
_chemical_formula_iupac     'C12 H12 N2 O'
_chemical_formula_weight     200.24
_chemical_melting_point     1486
_symmetry_cell_setting     monoclinic
_symmetry_space_group_name_H-M     'P 21/c'
_symmetry_space_group_name_hall     '-P 2ybc'
loop_
    _symmetry_equiv_pos_as_xyz
    'x, y, z'
    '-x, y+1/2, -z+1/2'
    '-x, -y, -z'
    'x, -y-1/2, z-1/2'
_cell_length_a     5.0722(5)
_cell_length_b     13.4707(13)
_cell_length_c     15.0507(13)
_cell_angle_alpha     90.00
_cell_angle_beta     95.082(5)
_cell_angle_gamma     90.00
_cell_volume     1024.31(17)
_cell_formula_units_Z     4
_cell_measurement_reflns_used     2764
_cell_measurement_theta_min     2.4
_cell_measurement_theta_max     27.4
_cell_measurement_temperature     296(2)
_cell_measurement_pressure     101
_exptl_crystal_description     Block
_exptl_crystal_colour     colourless
_exptl_crystal_size_max     0.32
_exptl_crystal_size_mid     0.31
_exptl_crystal_size_min     0.13
_exptl_crystal_density_diffrn     1.298
_exptl_crystal_density_meas     ?
_exptl_crystal_density_method     'not measured'
_exptl_crystal_F_000     424
_exptl_absorpt_coefficient_mu     0.085
_exptl_absorpt_correction_type     none
_exptl_absorpt_process_details     ?
_exptl_absorpt_correction_T_min     ?
_exptl_absorpt_correction_T_max     ?
_exptl_special_details
;
The data collection nominally covered a sphere of reciprocal space, by a
combination of seven sets of exposures; each set had a different \f angle for
the crystal and each exposure covered 0.5\% in \w and 30 s in time. The
crystal-to-detector distance was 37.5 mm.
;
_diffrn_ambient_temperature     296(2)
_diffrn_radiation_type     MoK\a
_diffrn_radiation_wavelength     0.71073
_diffrn_radiation_source     'fine-focus sealed tube'
_diffrn_radiation_monochromator     graphite
_diffrn_measurement_device_type     'Bruker X8 APEXII CCD area-detector'
_diffrn_measurement_method     '\f and \w'
_diffrn_detector_area_resol_mean     ?
_diffrn_reflns_number     11850
_diffrn_reflns_av_R_equivalents     0.049
_diffrn_reflns_av_sigmaI/netI     0.0395
_diffrn_reflns_theta_min     2.72
_diffrn_reflns_theta_max     28.28
_diffrn_reflns_theta_full     28.28
loop_
    _diffrn_measured_fraction_theta_max
    0.999
_diffrn_measured_fraction_theta_full     0.999
_diffrn_reflns_limit_h_min     -6
_diffrn_reflns_limit_h_max     6
_diffrn_reflns_limit_k_min     0
_diffrn_reflns_limit_k_max     17
_diffrn_reflns_limit_l_min     0
_diffrn_reflns_limit_l_max     20
_diffrn_standards_number     ?
_diffrn_standards_interval_count     ?
_diffrn_standards_interval_time     ?
_diffrn_standards_decay_%     ?
_refine_special_details
;
Refinement of <i>F</i>^2^ against ALL reflections. The weighted <i>R</i>-factor
<i>wR</i> and goodness of fit <i>S</i> are based on <i>F</i>^2^, conventional
<i>R</i>-factors <i>R</i> are based on <i>F</i>, with <i>F</i> set to zero for
negative <i>F</i>^2^. The threshold expression of <i>F</i>^2^ >
\s(<i>F</i>^2^) is used only for calculating <i>R</i>-factors(gt) <i>etc</i>.
and is not relevant to the choice of reflections for refinement.
<i>R</i>-factors based on <i>F</i>^2^ are statistically about twice as large
as those based on <i>F</i>, and <i>R</i>- factors based on ALL datawill be
even larger.
;
_reflns_number_total     2546
_reflns_number_gt     1726
_reflns_threshold_expression     I>2\s(I)
_refine_ls_structure_factor_coef     Fsqd
_refine_ls_matrix_type     full
_refine_ls_R_factor_all     0.0727
_refine_ls_R_factor_gt     0.0506
_refine_ls_wR_factor_gt     0.1382
_refine_ls_wR_factor_ref     0.1510
_refine_ls_goodness_of_fit_ref     1.084
_refine_ls_restrained_S_all     1.084
_refine_ls_number_reflns     2546
_refine_ls_number_parameters     137
_refine_ls_number_restraints     0
_refine_ls_hydrogen_treatment     constr
_refine_ls_weighting_scheme     calc
_refine_ls_weighting_details
         'calc w=1/[\s^2^(Fo^2^)+(0.0723P)^2^+0.0888P] where P=(Fo^2^+2Fc^2^)/3'
_atom_sites_solution_hydrogens     geom
_atom_sites_solution_primary     direct
_atom_sites_solution_secondary     difmap
_refine_ls_shift/su_max     0.001
_refine_ls_shift/su_mean     0.000
_refine_diff_density_max     0.230
_refine_diff_density_min     -0.174
_refine_ls_extinction_method     none
_refine_ls_extinction_coef     ?
loop_
    _atom_type_symbol
    _atom_type_description
    _atom_type_scat_dispersion_real
    _atom_type_scat_dispersion_imag
    _atom_type_scat_source
    'C' 'C' 0.0033 0.0016
                         'International Tables Vol C Tables 4.2.6.8 and 6.1.1.4'
    'H' 'H' 0.0000 0.0000
                         'International Tables Vol C Tables 4.2.6.8 and 6.1.1.4'
    'N' 'N' 0.0061 0.0033
                         'International Tables Vol C Tables 4.2.6.8 and 6.1.1.4'
    'O' 'O' 0.0106 0.0060
                         'International Tables Vol C Tables 4.2.6.8 and 6.1.1.4'
_computing_data_collection     'APEX2 (Bruker, 2005)'
_computing_cell_refinement     'SAINT (Bruker, 2005)'
_computing_data_reduction     'SAINT (Bruker, 2005)'
_computing_structure_solution     'SHELXS97 (Sheldrick, 2008)'
_computing_structure_refinement     'SHELXL97 (Sheldrick, 2008)'
_computing_molecular_graphics
;
ORTEPIII (Burnett & Johnson, 1996), ORTEP-3 for Windows (Farrugia,
1997) and
PLATON (Spek, 2009)
;
_computing_publication_material
                     'WINGX (Farrugia, 1999) and <i>publCIF</i> (Westrip, 2010)'
loop_
    _atom_site_type_symbol
    _atom_site_label
    _atom_site_fract_x
    _atom_site_fract_y
    _atom_site_fract_z
    _atom_site_U_iso_or_equiv
    _atom_site_adp_type
    _atom_site_calc_flag
    _atom_site_refinement_flags
    _atom_site_occupancy
    _atom_site_disorder_assembly
    _atom_site_disorder_group
    O O1 -0.3390(2) 0.34712(9) 0.06022(9) 0.0657(4) Uani d . 1 . .
    N N1 -0.0193(2) 0.29591(9) 0.16502(8) 0.0408(3) Uani d . 1 . .
    N N2 0.1311(2) 0.49458(9) 0.18738(8) 0.0445(3) Uani d . 1 . .
    C C1 0.2649(3) 0.41959(11) 0.23590(9) 0.0408(3) Uani d . 1 . .
    C C2 0.4769(3) 0.44552(13) 0.29645(10) 0.0514(4) Uani d . 1 . .
    H H2 0.5253 0.5119 0.3030 0.062 Uiso calc R 1 . .
    C C3 0.6150(3) 0.37488(15) 0.34638(11) 0.0589(5) Uani d . 1 . .
    H H3 0.7560 0.3931 0.3868 0.071 Uiso calc R 1 . .
    C C4 0.5434(3) 0.27599(15) 0.33625(11) 0.0579(5) Uani d . 1 . .
    H H4 0.6364 0.2278 0.3704 0.069 Uiso calc R 1 . .
    C C5 0.3375(3) 0.24845(13) 0.27651(11) 0.0503(4) Uani d . 1 . .
    H H5 0.2932 0.1817 0.2698 0.060 Uiso calc R 1 . .
    C C6 0.1937(3) 0.31975(11) 0.22568(9) 0.0395(3) Uani d . 1 . .
    C C7 -0.1541(3) 0.36731(11) 0.11482(10) 0.0441(4) Uani d . 1 . .
    C C8 -0.0643(3) 0.47053(11) 0.13088(9) 0.0424(4) Uani d . 1 . .
    C C9 -0.2158(3) 0.54800(12) 0.07845(11) 0.0543(4) Uani d . 1 . .
    H H9A -0.3878 0.5548 0.0997 0.081 Uiso calc R 1 . .
    H H9B -0.2343 0.5293 0.0167 0.081 Uiso calc R 1 . .
    H H9C -0.1233 0.6101 0.0850 0.081 Uiso calc R 1 . .
    C C10 -0.1160(3) 0.19385(11) 0.15522(11) 0.0483(4) Uani d . 1 . .
    H H10A -0.3032 0.1956 0.1355 0.058 Uiso calc R 1 . .
    H H10B -0.0975 0.1621 0.2133 0.058 Uiso calc R 1 . .
    C C11 0.0207(3) 0.13211(13) 0.09201(12) 0.0578(5) Uani d . 1 . .
    H H11 -0.0243 0.0652 0.0896 0.069 Uiso calc R 1 . .
    C C12 0.1942(4) 0.16040(15) 0.04015(13) 0.0669(5) Uani d . 1 . .
    H H12A 0.2467 0.2265 0.0398 0.080 Uiso calc R 1 . .
    H H12B 0.2672 0.1147 0.0030 0.080 Uiso calc R 1 . .
loop_
    _atom_site_aniso_label
    _atom_site_aniso_U_11
    _atom_site_aniso_U_22
    _atom_site_aniso_U_33
    _atom_site_aniso_U_12
    _atom_site_aniso_U_13
    _atom_site_aniso_U_23
    O1 0.0682(8) 0.0524(8) 0.0700(8) -0.0060(6) -0.0296(7) 0.0027(6)
    N1 0.0443(6) 0.0358(7) 0.0413(6) -0.0016(5) -0.0024(5) 0.0006(5)
    N2 0.0518(7) 0.0402(7) 0.0407(6) -0.0005(5) -0.0013(5) -0.0018(5)
    C1 0.0435(7) 0.0433(9) 0.0353(7) 0.0004(6) 0.0020(6) -0.0008(6)
    C2 0.0527(9) 0.0550(10) 0.0452(8) -0.0061(7) -0.0038(7) -0.0033(7)
    C3 0.0527(9) 0.0755(13) 0.0458(9) -0.0016(8) -0.0107(7) -0.0006(8)
    C4 0.0592(10) 0.0648(12) 0.0474(9) 0.0098(8) -0.0080(7) 0.0103(8)
    C5 0.0568(9) 0.0471(9) 0.0460(8) 0.0046(7) -0.0014(7) 0.0053(7)
    C6 0.0416(7) 0.0415(9) 0.0352(7) 0.0006(6) 0.0026(6) -0.0005(6)
    C7 0.0464(8) 0.0423(9) 0.0420(8) 0.0003(6) -0.0045(6) -0.0002(6)
    C8 0.0487(8) 0.0398(8) 0.0380(7) 0.0027(6) 0.0003(6) -0.0005(6)
    C9 0.0653(10) 0.0439(9) 0.0518(9) 0.0069(7) -0.0059(8) 0.0015(7)
    C10 0.0488(8) 0.0387(9) 0.0560(9) -0.0052(6) -0.0032(7) 0.0022(7)
    C11 0.0625(10) 0.0455(10) 0.0633(10) -0.0042(8) -0.0060(9) -0.0077(8)
    C12 0.0696(11) 0.0701(13) 0.0602(11) -0.0030(9) 0.0008(9) -0.0162(9)
_geom_special_details
;
All esds (except the esd in the dihedral angle between two l.s. planes)
are estimatedusing the full covariance matrix. The cell esds are taken
into account individually in the estimation of esds in distances, angles
and torsion angles; correlations between esds in cell parameters are only
used when they are defined by crystal symmetry. An approximate (isotropic)
treatment of cell esds is used for estimating esds involving l.s. planes.
;
loop_
    _geom_bond_atom_site_label_1
    _geom_bond_atom_site_label_2
    _geom_bond_site_symmetry_2
    _geom_bond_distance
    _geom_bond_publ_flag
    O1 C7 . 1.2215(18) ?
    N1 C7 . 1.3683(19) ?
    N1 C6 . 1.3889(18) ?
    N1 C10 . 1.4629(19) ?
    N2 C8 . 1.2887(18) ?
    N2 C1 . 1.3881(19) ?
    C1 C2 . 1.391(2) ?
    C1 C6 . 1.397(2) ?
    C2 C3 . 1.367(2) ?
    C2 H2 . 0.9300 ?
    C3 C4 . 1.386(3) ?
    C3 H3 . 0.9300 ?
    C4 C5 . 1.368(2) ?
    C4 H4 . 0.9300 ?
    C5 C6 . 1.393(2) ?
    C5 H5 . 0.9300 ?
    C7 C8 . 1.476(2) ?
    C8 C9 . 1.482(2) ?
    C9 H9A . 0.9600 ?
    C9 H9B . 0.9600 ?
    C9 H9C . 0.9600 ?
    C10 C11 . 1.481(2) ?
    C10 H10A . 0.9700 ?
    C10 H10B . 0.9700 ?
    C11 C12 . 1.285(3) ?
    C11 H11 . 0.9300 ?
    C12 H12A . 0.9300 ?
    C12 H12B . 0.9300 ?
loop_
    _geom_angle_atom_site_label_1
    _geom_angle_atom_site_label_2
    _geom_angle_atom_site_label_3
    _geom_angle_site_symmetry_1
    _geom_angle_site_symmetry_3
    _geom_angle
    _geom_angle_publ_flag
    C7 N1 C6 . . 121.48(13) ?
    C7 N1 C10 . . 117.26(12) ?
    C6 N1 C10 . . 121.20(12) ?
    C8 N2 C1 . . 118.41(13) ?
    N2 C1 C2 . . 118.39(14) ?
    N2 C1 C6 . . 122.20(13) ?
    C2 C1 C6 . . 119.41(14) ?
    C3 C2 C1 . . 120.95(16) ?
    C3 C2 H2 . . 119.5 ?
    C1 C2 H2 . . 119.5 ?
    C2 C3 C4 . . 119.49(15) ?
    C2 C3 H3 . . 120.3 ?
    C4 C3 H3 . . 120.3 ?
    C5 C4 C3 . . 120.70(16) ?
    C5 C4 H4 . . 119.7 ?
    C3 C4 H4 . . 119.7 ?
    C4 C5 C6 . . 120.41(16) ?
    C4 C5 H5 . . 119.8 ?
    C6 C5 H5 . . 119.8 ?
    N1 C6 C5 . . 122.71(14) ?
    N1 C6 C1 . . 118.25(13) ?
    C5 C6 C1 . . 119.04(14) ?
    O1 C7 N1 . . 122.11(14) ?
    O1 C7 C8 . . 121.81(14) ?
    N1 C7 C8 . . 116.08(13) ?
    N2 C8 C7 . . 123.57(13) ?
    N2 C8 C9 . . 120.44(14) ?
    C7 C8 C9 . . 115.99(13) ?
    C8 C9 H9A . . 109.5 ?
    C8 C9 H9B . . 109.5 ?
    H9A C9 H9B . . 109.5 ?
    C8 C9 H9C . . 109.5 ?
    H9A C9 H9C . . 109.5 ?
    H9B C9 H9C . . 109.5 ?
    N1 C10 C11 . . 114.87(13) ?
    N1 C10 H10A . . 108.6 ?
    C11 C10 H10A . . 108.6 ?
    N1 C10 H10B . . 108.6 ?
    C11 C10 H10B . . 108.6 ?
    H10A C10 H10B . . 107.5 ?
    C12 C11 C10 . . 127.48(17) ?
    C12 C11 H11 . . 116.3 ?
    C10 C11 H11 . . 116.3 ?
    C11 C12 H12A . . 120.0 ?
    C11 C12 H12B . . 120.0 ?
    H12A C12 H12B . . 120.0 ?
loop_
    _geom_torsion_atom_site_label_1
    _geom_torsion_atom_site_label_2
    _geom_torsion_atom_site_label_3
    _geom_torsion_atom_site_label_4
    _geom_torsion_site_symmetry_1
    _geom_torsion_site_symmetry_2
    _geom_torsion_site_symmetry_3
    _geom_torsion_site_symmetry_4
    _geom_torsion
    _geom_torsion_publ_flag
    C12 C11 C10 N1 . . . . -6.7(3) ?
data_New_Global_Publ_Block
_journal_date_recd_electronic     2010-06-11
_journal_date_accepted     2010-06-18
_journal_name_full     'Acta Crystallographica, Section E'
_journal_year     2010
_journal_volume     66
_journal_issue      7
_journal_page_first     o1767
_journal_page_last     o1767
_journal_paper_category     QO
_journal_coeditor_code     DN2579
_publ_contact_author_name     'Sa\"id Lazar'
_publ_contact_author_address
;
Laboratoire de Biochimie, Environnement et Agroalimentaire (URAC 36),
Faculte des Sciences et Techniques Mohammedia
Universit\'e Hassan II Mohammedia-Casablana,
BP 146, 20800 Mohammedia,
Morocco
;
_publ_contact_author_email     'lazar_said@yahoo.fr'
_publ_contact_author_fax     '00212 5 23 31 53 53'
_publ_contact_author_phone     '00212 5 23 31 53 52'
_publ_section_title
;
3-Methyl-1-(prop-2-en-1-yl)quinoxalin-2(1<i>H</i>)-one
;
_publ_section_title_footnote     .
loop_
    _publ_author_name
    _publ_author_footnote
    _publ_author_address
    'Ramli, Youssef' .
;
Laboratoire Nationale de Contr\^ole des M\'edicaments,
Direction du M\'edicament et de la Pharmacie,
BP 6206, 10000 Rabat,
Morocco
;
    'Slimani, Rachid' .
;
Laboratoire de Biochimie, Environnement et Agroalimentaire (URAC 36),
Facult\'e des Sciences et Techniques Mohammedia
Universit\'e Hassan II Mohammedia-Casablana,
BP 146, 20800 Mohammedia,
Morocco
;
    'Zouihri, Hafid' .
;
Laboratoires de Diffraction des Rayons X, Division UATRS
Centre National pour la Recherche Scientifique et Technique, Rabat,
Morocco
;
    'Lazar, Sa\"id' .
;
Laboratoire de Biochimie, Environnement et Agroalimentaire (URAC 36),
Facult\'e des Sciences et Techniques Mohammedia
Universit\'e Hassan II Mohammedia-Casablana,
BP 146, 20800 Mohammedia,
Morocco
;
    'Essassi, E. M.' .
;
Laboratoire de Chimie Organique H\'et\'erocyclique, Universit\'e Mohammed
V-Agdal,
BP 1014, Rabat, Morocco
;
_publ_section_synopsis     .
