# Supplementary material for: 3-Methyl-1-(prop-2-en-1-yl)quinoxalin-2(1H)-one
Source: Acta Crystallogr Sect E Struct Rep Online. 2010 Jun 23;66(Pt 7):o1767. doi: 10.1107/S1600536810023640 (PMC3006875; doi:10.1107/S1600536810023640)
Supplement: Supplementary file 2 [file e-66-o1767-Isup2.hkl]

#
# h,k,l, Fc-squared, Fo-squared, sigma(Fo-squared) and status flag
#
data_I
_shelx_title ' I         P 21/c       R = 0.06'
_shelx_refln_list_code          4
_shelx_F_calc_maximum      132.53
_exptl_crystal_F_000       424.00
_reflns_d_resolution_high  0.7500
 
loop_
 _symmetry_equiv_pos_as_xyz
 'x, y, z'
 '-x, y+1/2, -z+1/2'
 '-x, -y, -z'
 'x, -y-1/2, z-1/2'
 
_cell_length_a     5.0722
_cell_length_b    13.4707
_cell_length_c    15.0507
_cell_angle_alpha  90.000
_cell_angle_beta   95.082
_cell_angle_gamma  90.000
 
_shelx_F_squared_multiplier     1.000
 
loop_
 _refln_index_h
 _refln_index_k
 _refln_index_l
 _refln_F_squared_calc
 _refln_F_squared_meas
 _refln_F_squared_sigma
 _refln_observed_status
   1   0   0     1596.04     1438.51     72.89 o
   2   0   0       38.29       36.07      1.03 o
   3   0   0        8.91       11.78      0.68 o
   4   0   0        0.11        0.43      0.57 o
   5   0   0        6.66        7.59      1.15 o
   6   0   0       22.19       22.63      1.87 o
   1   1   0       45.10       41.77      1.02 o
   2   1   0       66.87       70.41      1.32 o
   3   1   0      881.42      945.39     16.71 o
   4   1   0       24.97       26.74      0.92 o
   5   1   0        2.89        2.07      0.67 o
   6   1   0        8.07        7.62      1.14 o
   0   2   0      621.43      566.68     16.82 o
   1   2   0      119.10      127.73      2.38 o
   2   2   0        0.70        0.29      0.17 o
   3   2   0      259.40      299.80      5.73 o
   4   2   0        4.17        3.84      0.54 o
   5   2   0       22.50       23.17      1.22 o
   6   2   0       21.64       23.45      1.52 o
   1   3   0       61.38       61.34      1.40 o
   2   3   0      127.57      126.31      3.24 o
   3   3   0       23.23       22.48      0.78 o
   4   3   0       22.93       27.09      1.22 o
   5   3   0      112.12      120.39      3.44 o
   6   3   0       10.27       11.18      1.15 o
   0   4   0       17.25       16.42      0.76 o
   1   4   0        0.32        0.24      0.28 o
   2   4   0      341.68      378.62      7.78 o
   3   4   0       45.92       44.34      1.38 o
   4   4   0        1.32        1.44      0.67 o
   5   4   0       39.77       45.43      1.84 o
   6   4   0        0.70        0.11      0.88 o
   1   5   0     1625.56     1707.63     36.22 o
   2   5   0      627.94      667.51     13.57 o
   3   5   0        5.09        4.41      0.55 o
   4   5   0        3.68        3.59      0.93 o
   5   5   0       43.10       47.03      2.10 o
   6   5   0        6.65        7.64      1.37 o
   0   6   0     1035.34     1064.72     31.52 o
   1   6   0     1248.01     1419.42     32.60 o
   2   6   0       10.96        9.13      0.63 o
   3   6   0       58.64       56.46      1.91 o
   4   6   0       94.65       88.36      2.97 o
   5   6   0        9.31        9.77      1.18 o
   6   6   0        3.30        5.25      1.32 o
   1   7   0       32.95       38.65      1.87 o
   2   7   0       11.08       10.52      0.87 o
   3   7   0       72.90       71.14      2.14 o
   4   7   0      360.58      360.55      9.94 o
   5   7   0        1.24        0.24      1.03 o
   6   7   0        0.66        1.48      1.25 o
   0   8   0        2.52       -0.06      0.81 o
   1   8   0       12.32       17.42      0.98 o
   2   8   0       10.73       13.15      1.43 o
   3   8   0       54.94       56.64      2.18 o
   4   8   0      115.59      105.36      3.52 o
   5   8   0        0.15       -0.20      1.03 o
   6   8   0        2.55        4.19      1.34 o
   1   9   0       42.74       39.42      1.51 o
   2   9   0       11.08       11.18      1.08 o
   3   9   0       11.72       10.93      1.02 o
   4   9   0        4.50        3.32      1.41 o
   5   9   0        0.01       -0.19      1.08 o
   0  10   0       69.63       72.83      3.61 o
   1  10   0      290.46      311.91      9.28 o
   2  10   0       39.80       45.58      2.23 o
   3  10   0        5.39        4.74      0.98 o
   4  10   0        2.01        2.44      1.14 o
   5  10   0        0.05        0.51      1.16 o
   1  11   0      112.03      114.90      5.44 o
   2  11   0       19.33       15.43      1.83 o
   3  11   0        9.95        8.16      1.16 o
   4  11   0        0.22        0.21      1.05 o
   5  11   0        4.17        5.48      1.39 o
   0  12   0       31.18       27.25      2.91 o
   1  12   0       57.30       49.04      3.44 o
   2  12   0      182.36      178.86      6.63 o
   3  12   0        0.74        0.98      1.13 o
   4  12   0        4.88        4.70      1.54 o
   5  12   0        8.36        9.12      1.88 o
   1  13   0       76.24       73.77      3.55 o
   2  13   0        0.11        0.47      1.57 o
   3  13   0        0.05       -1.11      1.35 o
   4  13   0        4.98        4.58      1.65 o
   0  14   0       13.27        9.39      2.76 o
   1  14   0        1.86        1.59      1.65 o
   2  14   0       10.42        5.94      2.35 o
   3  14   0        0.35        1.03      1.54 o
   4  14   0        0.41       -0.48      1.53 o
   1  15   0       12.91       12.34      2.22 o
   2  15   0        8.39        4.88      1.96 o
   3  15   0        0.13       -1.18      1.59 o
   0  16   0       27.40       25.67      5.41 o
   1  16   0        4.92        6.34      2.08 o
   2  16   0        0.22       -1.21      2.27 o
   3  16   0        9.55        9.70      2.15 o
   1  17   0        0.00        0.26      2.62 o
   2  17   0       12.54        7.62      3.01 o
  -6   1   1       26.06       28.95      1.41 o
  -5   1   1        2.10        1.82      0.61 o
  -4   1   1       58.06       64.12      1.62 o
  -3   1   1       69.15       77.37      1.83 o
  -2   1   1       16.53       15.10      0.85 o
  -1   1   1      467.19      475.95     11.74 o
   1   1   1      143.20      122.43      2.09 o
   2   1   1      825.03      815.52     15.85 o
   3   1   1       28.57       38.05      1.05 o
   4   1   1        0.06       -0.07      0.57 o
   5   1   1        1.81        3.67      0.80 o
   6   1   1       28.49       29.09      1.70 o
  -6   2   1        3.41        3.77      0.95 o
  -5   2   1        0.63        0.75      0.59 o
  -4   2   1       33.89       33.26      0.99 o
  -3   2   1        0.68        1.14      0.35 o
  -2   2   1        1.32        2.13      0.42 o
  -1   2   1       21.35       16.41      0.76 o
   0   2   1     4569.40     4633.85     93.35 o
   1   2   1     2138.40     2061.37     42.63 o
   2   2   1       68.49       62.95      1.51 o
   3   2   1        5.53        6.35      0.40 o
   4   2   1        4.04        6.59      0.66 o
   5   2   1       17.43       17.39      1.18 o
   6   2   1        0.13        0.07      0.96 o
  -6   3   1       25.78       27.20      1.49 o
  -5   3   1        0.36        0.54      0.62 o
  -4   3   1        0.82        1.05      0.45 o
  -3   3   1        1.00        0.62      0.43 o
  -2   3   1      150.89      142.57      3.64 o
  -1   3   1     1524.38     1482.45     29.98 o
   0   3   1     1342.66     1298.39     24.97 o
   1   3   1      194.93      175.31      3.30 o
   2   3   1      178.01      194.18      4.21 o
   3   3   1      396.20      419.79      8.13 o
   4   3   1        2.72        3.24      0.70 o
   5   3   1       10.21       10.99      1.04 o
   6   3   1        1.10       -0.29      1.03 o
  -6   4   1       34.51       37.63      1.76 o
  -5   4   1       77.74       82.04      2.57 o
  -4   4   1        0.06        0.23      0.60 o
  -3   4   1       39.58       43.28      1.16 o
  -2   4   1        8.83        9.77      0.58 o
  -1   4   1     1160.60     1170.37     25.90 o
   0   4   1       57.97       49.03      1.02 o
   1   4   1      373.68      343.87      8.60 o
   2   4   1       20.58       21.89      0.87 o
   3   4   1      197.14      197.77      4.01 o
   4   4   1        8.24        7.18      0.81 o
   5   4   1      131.73      137.34      3.90 o
   6   4   1        0.73        0.81      1.04 o
  -6   5   1        0.05       -0.32      0.95 o
  -5   5   1       50.68       51.58      2.14 o
  -4   5   1       10.30        9.75      0.91 o
  -3   5   1      354.18      365.06      8.45 o
  -2   5   1      836.04      883.97     17.20 o
  -1   5   1      929.47     1002.73     20.84 o
   0   5   1      219.93      220.97      4.59 o
   1   5   1       26.47       37.20      1.32 o
   2   5   1      118.74      135.66      3.17 o
   3   5   1       23.99       19.53      1.01 o
   4   5   1      102.24      100.04      3.25 o
   5   5   1      142.18      144.66      4.56 o
   6   5   1        0.93        1.01      1.23 o
  -6   6   1        6.38        7.31      1.34 o
  -5   6   1       14.51       15.84      1.27 o
  -4   6   1      291.96      298.11      8.26 o
  -3   6   1       41.12       43.05      1.45 o
  -2   6   1      355.53      386.79      8.73 o
  -1   6   1      127.75      130.86      3.37 o
   0   6   1      219.15      234.88      5.95 o
   1   6   1     1105.51     1221.96     30.37 o
   2   6   1     1029.36     1138.43     24.34 o
   3   6   1        4.21        3.56      0.70 o
   4   6   1       65.75       64.36      2.41 o
   5   6   1        3.10        2.41      1.11 o
   6   6   1        0.03        0.40      1.18 o
  -6   7   1        0.30        1.74      1.23 o
  -5   7   1       26.92       31.01      1.69 o
  -4   7   1       78.87       81.09      2.82 o
  -3   7   1        3.23        3.27      0.59 o
  -2   7   1        7.01        7.03      0.72 o
  -1   7   1      529.82      629.69     15.25 o
   0   7   1       60.84       74.73      2.08 o
   1   7   1        2.10        5.75      0.57 o
   2   7   1      100.05      119.40      3.40 o
   3   7   1       73.58       67.48      2.25 o
   4   7   1       43.04       42.87      1.96 o
   5   7   1       35.24       36.13      2.14 o
   6   7   1        0.20        0.37      1.25 o
  -6   8   1        0.03        0.27      1.15 o
  -5   8   1        8.39       10.18      1.36 o
  -4   8   1       42.52       41.93      1.91 o
  -3   8   1        2.13        1.78      0.74 o
  -2   8   1       11.77       10.92      0.90 o
  -1   8   1      198.04      202.57      6.85 o
   0   8   1        3.01        8.56      0.92 o
   1   8   1      113.41      105.18      2.95 o
   2   8   1        0.16       -0.24      0.57 o
   3   8   1       68.69       63.38      2.23 o
   4   8   1       88.85       89.93      3.58 o
   5   8   1        1.93        3.30      1.18 o
  -5   9   1       15.30       15.56      1.57 o
  -4   9   1        4.78        3.99      1.11 o
  -3   9   1       48.21       48.63      1.90 o
  -2   9   1       75.22       76.35      2.48 o
  -1   9   1       72.58       79.42      2.42 o
   0   9   1       39.24       32.97      1.52 o
   1   9   1       88.09       99.21      3.06 o
   2   9   1        3.73        5.30      0.92 o
   3   9   1        5.66        6.57      1.04 o
   4   9   1       12.03       10.85      1.33 o
   5   9   1        8.22        9.66      1.42 o
  -5  10   1        0.11       -0.84      1.25 o
  -4  10   1       12.92       14.49      1.45 o
  -3  10   1        3.03        2.54      0.93 o
  -2  10   1      291.76      291.31      9.73 o
  -1  10   1        9.51       11.93      1.07 o
   0  10   1       22.09       24.22      1.35 o
   1  10   1        2.52        7.70      1.44 o
   2  10   1        3.18        1.48      0.89 o
   3  10   1       14.45       14.28      1.29 o
   4  10   1       81.32       82.61      3.53 o
   5  10   1        1.60        1.26      1.22 o
  -5  11   1        0.38        0.75      1.24 o
  -4  11   1        0.35        1.97      1.14 o
  -3  11   1       14.55       14.15      1.48 o
  -2  11   1      253.87      281.49      9.58 o
  -1  11   1      280.59      299.33     12.83 o
   0  11   1        8.74        8.94      1.22 o
   1  11   1      416.63      391.59     12.92 o
   2  11   1        4.93        3.12      0.98 o
   3  11   1        0.73        0.06      0.92 o
   4  11   1       17.96       16.96      2.08 o
   5  11   1        2.21        3.18      1.54 o
  -5  12   1       30.29       28.28      2.66 o
  -4  12   1        1.28        1.38      1.19 o
  -3  12   1        3.75        4.81      1.27 o
  -2  12   1        5.20        4.16      1.85 o
  -1  12   1       13.39       13.63      1.61 o
   0  12   1        0.01       -0.94      1.06 o
   1  12   1      198.14      242.30     10.03 o
   2  12   1        5.27        3.14      1.60 o
   3  12   1        6.20        6.65      1.51 o
   4  12   1        0.58       -0.37      1.32 o
  -4  13   1        0.84        0.29      1.49 o
  -3  13   1        2.46        2.34      1.46 o
  -2  13   1        1.88        0.89      1.86 o
  -1  13   1        0.06        0.22      1.01 o
   0  13   1        0.10       -0.11      1.13 o
   1  13   1       26.60       22.14      2.89 o
   2  13   1        8.14        5.91      1.81 o
   3  13   1        6.91        6.32      1.66 o
   4  13   1       34.97       35.00      3.69 o
  -4  14   1        0.49       -1.49      1.49 o
  -3  14   1        1.91        1.67      1.51 o
  -2  14   1       11.44        9.07      2.55 o
  -1  14   1       49.65       54.89      3.84 o
   0  14   1        7.84        7.79      1.46 o
   1  14   1        2.98        2.66      1.73 o
   2  14   1        3.78        1.87      1.75 o
   3  14   1        0.40       -1.00      1.42 o
   4  14   1        0.83        0.04      1.54 o
  -3  15   1        2.18        0.56      1.65 o
  -2  15   1        0.21       -1.84      1.84 o
  -1  15   1        3.65        3.67      1.82 o
   0  15   1        0.67        2.30      1.55 o
   1  15   1        6.76        7.38      2.06 o
   2  15   1       10.95       11.48      2.23 o
   3  15   1       13.71       15.72      2.25 o
  -3  16   1        4.81        4.88      1.95 o
  -2  16   1        1.14        0.40      2.33 o
  -1  16   1       22.66       26.38      3.86 o
   0  16   1       10.71       15.14      4.15 o
   1  16   1        1.11        0.18      1.88 o
   2  16   1        3.74        4.66      2.53 o
   3  16   1        7.63        6.28      2.02 o
  -2  17   1        0.26       -1.09      2.35 o
  -1  17   1        1.76        0.22      1.89 o
   0  17   1        5.60        1.73      2.88 o
   1  17   1        2.57        4.34      2.96 o
   2  17   1       23.35       21.08      5.61 o
  -6   0   2        0.20       -0.98      0.98 o
  -5   0   2       20.53       22.31      1.31 o
  -4   0   2      143.47      161.48      4.48 o
  -3   0   2        7.34        8.29      1.26 o
  -2   0   2     1314.80     1254.81     43.90 o
  -1   0   2      193.39      185.59     10.39 o
   0   0   2     5030.89     4190.34    166.66 o
   1   0   2     1694.43     1533.79     37.52 o
   2   0   2       16.49       23.74      1.14 o
   3   0   2      154.81      179.62      6.64 o
   4   0   2       87.59       89.56      3.24 o
   5   0   2        6.02        5.70      1.61 o
   6   0   2        0.06        0.75      1.65 o
  -6   1   2        8.38        8.46      0.91 o
  -5   1   2        5.30        6.54      0.64 o
  -4   1   2       14.78       16.82      0.76 o
  -3   1   2       12.42       11.24      0.90 o
  -2   1   2      398.09      382.20     11.40 o
  -1   1   2    10641.80    10079.08    233.66 o
   0   1   2     3202.58     2966.60     58.11 o
   1   1   2     3256.90     2942.43     45.05 o
   2   1   2      498.67      507.03      9.64 o
   3   1   2      243.67      290.33      6.22 o
   4   1   2       16.60       17.86      0.84 o
   5   1   2       27.75       24.95      1.49 o
   6   1   2        9.77       12.86      1.50 o
  -6   2   2        0.18       -0.67      0.67 o
  -5   2   2        7.35        8.75      0.69 o
  -4   2   2       43.32       47.80      1.46 o
  -3   2   2      125.26      113.77      2.60 o
  -2   2   2       36.80       34.16      1.29 o
  -1   2   2       66.29       60.84      1.50 o
   0   2   2      122.24      115.85      2.30 o
   1   2   2        4.85        3.00      0.40 o
   2   2   2       97.73      112.89      2.33 o
   3   2   2       33.30       39.48      1.02 o
   4   2   2       39.79       47.57      1.62 o
   5   2   2      139.69      138.93      3.94 o
   6   2   2       11.95       10.77      1.48 o
  -6   3   2       10.49       13.24      1.11 o
  -5   3   2        7.19        8.63      0.71 o
  -4   3   2        4.26        3.92      0.57 o
  -3   3   2        3.65        1.41      0.44 o
  -2   3   2       46.47       41.66      1.10 o
  -1   3   2        0.08        0.43      0.23 o
   0   3   2        4.36        2.60      0.31 o
   1   3   2       20.38       18.20      0.75 o
   2   3   2        8.67       10.02      0.53 o
   3   3   2        0.63        0.45      0.36 o
   4   3   2        0.40       -0.34      0.59 o
   5   3   2       63.38       66.89      2.36 o
   6   3   2       15.85       18.50      2.30 o
  -6   4   2       72.96       80.81      2.89 o
  -5   4   2       16.99       19.24      1.09 o
  -4   4   2        2.84        2.57      0.49 o
  -3   4   2        8.73       10.47      0.62 o
  -2   4   2        0.02        0.08      0.32 o
  -1   4   2        0.22        0.08      0.24 o
   0   4   2     2723.50     2884.57     56.73 o
   1   4   2       28.35       32.85      0.96 o
   2   4   2      146.44      173.93      3.72 o
   3   4   2        9.07       10.16      0.78 o
   4   4   2      118.52      114.02      3.25 o
   5   4   2       59.09       65.49      2.44 o
   6   4   2        2.88        3.04      1.27 o
  -6   5   2       28.70       31.07      1.76 o
  -5   5   2        0.04       -0.25      0.77 o
  -4   5   2        0.03        0.34      0.63 o
  -3   5   2      107.95      116.97      2.65 o
  -2   5   2       50.90       42.65      1.24 o
  -1   5   2      127.17      128.73      3.06 o
   0   5   2     2462.11     2567.89     54.24 o
   1   5   2       46.67       58.45      1.78 o
   2   5   2       72.25       95.34      3.03 o
   3   5   2       25.41       24.02      1.15 o
   4   5   2       16.48       17.93      1.22 o
   5   5   2        4.57        6.04      1.08 o
   6   5   2        7.53        7.02      1.42 o
  -6   6   2        0.40        1.27      1.13 o
  -5   6   2       21.02       21.84      1.37 o
  -4   6   2        0.11        0.70      0.70 o
  -3   6   2       68.99       78.98      2.06 o
  -2   6   2        0.04        0.08      0.35 o
  -1   6   2      651.70      711.75     15.71 o
   0   6   2      321.88      315.29      7.89 o
   1   6   2      467.08      546.46     12.45 o
   2   6   2      224.78      219.58      4.97 o
   3   6   2      247.33      234.04      5.69 o
   4   6   2       87.77       84.92      2.93 o
   5   6   2        0.76        0.97      1.04 o
   6   6   2        0.01        0.69      1.23 o
  -6   7   2        0.23       -0.01      1.13 o
  -5   7   2        1.33        1.06      0.87 o
  -4   7   2       94.55       94.89      3.12 o
  -3   7   2       54.00       54.63      1.73 o
  -2   7   2       25.81       36.04      1.42 o
  -1   7   2        7.33       10.97      0.68 o
   0   7   2      687.85      779.11     17.78 o
   1   7   2      108.55      155.50      4.15 o
   2   7   2       45.13       45.08      2.04 o
   3   7   2        7.76        8.25      0.92 o
   4   7   2        0.74       -0.45      0.78 o
   5   7   2        3.39        3.50      1.19 o
   6   7   2        0.48        0.11      1.44 o
  -6   8   2        0.01       -0.79      1.13 o
  -5   8   2       11.45       13.12      1.38 o
  -4   8   2       74.52       72.45      2.63 o
  -3   8   2       35.29       35.20      1.52 o
  -2   8   2       45.51       44.88      1.56 o
  -1   8   2      170.42      165.58      5.13 o
   0   8   2       57.46       70.72      2.28 o
   1   8   2       17.04       18.25      1.01 o
   2   8   2        0.31       -0.10      0.36 o
   3   8   2      111.90      101.16      3.12 o
   4   8   2       31.15       32.62      1.96 o
   5   8   2        2.03        2.40      1.16 o
  -5   9   2       17.67       16.26      1.57 o
  -4   9   2        6.03        4.86      1.12 o
  -3   9   2       48.16       51.15      1.94 o
  -2   9   2        7.90        7.45      0.80 o
  -1   9   2        8.33        8.58      0.71 o
   0   9   2        2.38        2.37      0.74 o
   1   9   2       47.89       48.57      2.13 o
   2   9   2       37.95       39.10      1.81 o
   3   9   2       76.16       65.20      2.61 o
   4   9   2       26.54       24.86      1.77 o
   5   9   2       11.74       13.02      1.55 o
  -5  10   2       13.71       13.83      1.60 o
  -4  10   2        3.55        1.34      1.04 o
  -3  10   2        0.12        0.61      0.94 o
  -2  10   2        4.75        4.57      1.03 o
  -1  10   2        3.97        4.38      0.67 o
   0  10   2      257.52      261.24      7.64 o
   1  10   2      507.83      542.29     13.93 o
   2  10   2       76.38       79.07      3.49 o
   3  10   2        4.74        2.46      0.96 o
   4  10   2        7.55        7.25      1.31 o
   5  10   2        0.27       -0.85      1.34 o
  -5  11   2        2.21        2.81      1.26 o
  -4  11   2        8.67        7.37      1.33 o
  -3  11   2        0.49       -0.75      0.97 o
  -2  11   2      247.67      269.04      9.11 o
  -1  11   2       35.24       34.93      1.65 o
   0  11   2      106.79      108.58      4.33 o
   1  11   2      456.24      458.27     13.42 o
   2  11   2        1.98        1.56      0.91 o
   3  11   2        0.27       -0.68      0.94 o
   4  11   2       30.67       31.77      3.92 o
   5  11   2        0.32       -0.71      1.41 o
  -5  12   2        0.60        0.16      1.29 o
  -4  12   2        2.32        3.06      1.26 o
  -3  12   2        1.10       -1.02      1.02 o
  -2  12   2      387.71      396.44     16.15 o
  -1  12   2       31.19       35.32      2.21 o
   0  12   2       36.87       38.30      2.88 o
   1  12   2       82.64       83.39      3.83 o
   2  12   2       29.05       28.90      2.61 o
   3  12   2        0.02       -0.49      1.10 o
   4  12   2        2.77        4.90      1.61 o
  -4  13   2        0.00       -0.37      1.39 o
  -3  13   2       20.08       17.16      1.75 o
  -2  13   2        2.47        3.10      1.59 o
  -1  13   2        0.30        1.29      1.50 o
   0  13   2        0.15        0.01      1.10 o
   1  13   2      158.02      137.20      6.62 o
   2  13   2        5.63        3.74      1.81 o
   3  13   2        7.96        6.41      1.58 o
   4  13   2        0.67        0.48      1.51 o
  -4  14   2        0.00       -0.36      1.51 o
  -3  14   2       11.56        6.19      1.68 o
  -2  14   2        0.10        1.37      1.67 o
  -1  14   2        0.17        2.04      1.65 o
   0  14   2        1.57        2.33      1.19 o
   1  14   2       12.17       12.39      2.12 o
   2  14   2        8.15       11.53      2.17 o
   3  14   2        0.65       -1.34      1.65 o
   4  14   2        8.35        9.27      1.96 o
  -3  15   2        0.52        0.19      1.62 o
  -2  15   2        0.37        1.78      2.18 o
  -1  15   2        0.63        1.72      1.77 o
   0  15   2       32.83       35.46      4.08 o
   1  15   2        2.08        0.32      1.72 o
   2  15   2        2.07        1.67      1.93 o
   3  15   2        7.33        6.96      1.90 o
  -3  16   2        3.18        5.26      1.98 o
  -2  16   2        3.08        3.28      2.41 o
  -1  16   2        1.08        0.92      1.85 o
   0  16   2       35.55       33.61      4.27 o
   1  16   2        0.31        0.43      2.49 o
   2  16   2        6.08        5.24      2.24 o
  -2  17   2        1.77        0.78      2.60 o
  -1  17   2       55.07       48.71      5.21 o
   0  17   2       39.15       41.92      6.78 o
   1  17   2        0.33        2.10      2.80 o
   2  17   2        0.47        2.24      2.71 o
  -6   1   3        0.78        1.15      0.65 o
  -5   1   3        5.93        6.76      0.57 o
  -4   1   3       18.61       23.14      1.00 o
  -3   1   3       34.57       35.57      1.65 o
  -2   1   3       29.59       29.74      1.16 o
  -1   1   3    17565.52    17023.11    402.21 o
   0   1   3      204.63      210.08      3.94 o
   1   1   3      376.77      351.30      5.74 o
   2   1   3      471.49      515.89      9.27 o
   3   1   3       17.50       18.46      0.70 o
   4   1   3        0.00       -0.54      0.54 o
   5   1   3        3.68        3.90      1.15 o
   6   1   3        1.00        2.03      1.44 o
  -6   2   3        1.54        2.91      0.70 o
  -5   2   3       37.10       42.12      1.32 o
  -4   2   3      268.24      289.78      7.21 o
  -3   2   3       52.25       55.31      1.66 o
  -2   2   3       85.36       80.25      3.13 o
  -1   2   3      247.93      222.40      4.76 o
   0   2   3     1033.41      981.03     22.71 o
   1   2   3     3380.34     3301.56     56.26 o
   2   2   3      197.40      228.54      4.25 o
   3   2   3       83.03       94.16      2.18 o
   4   2   3      148.67      144.07      3.93 o
   5   2   3        0.31        0.00      0.93 o
   6   2   3        0.60       -1.16      1.42 o
  -6   3   3       34.45       40.22      1.51 o
  -5   3   3        5.53        4.62      0.57 o
  -4   3   3       96.64       97.44      2.72 o
  -3   3   3       30.95       33.00      1.01 o
  -2   3   3       59.02       56.49      1.50 o
  -1   3   3      689.45      696.63     14.60 o
   0   3   3      436.29      437.70      8.17 o
   1   3   3      524.31      527.85      9.51 o
   2   3   3        0.00       -0.21      0.31 o
   3   3   3        0.92        0.27      0.38 o
   4   3   3      293.94      290.37      6.85 o
   5   3   3      131.63      126.35      3.71 o
   6   3   3        0.88        0.45      1.49 o
  -6   4   3        5.71        5.83      0.95 o
  -5   4   3       14.52       13.60      0.98 o
  -4   4   3        0.03        0.05      0.44 o
  -3   4   3      122.39      122.46      3.34 o
  -2   4   3        0.05        0.07      0.28 o
  -1   4   3       14.78       16.28      0.69 o
   0   4   3      616.34      656.67     13.72 o
   1   4   3     2260.13     2349.19     47.56 o
   2   4   3      150.23      169.02      4.34 o
   3   4   3        0.57        0.53      0.39 o
   4   4   3       70.06       63.92      2.19 o
   5   4   3       11.64       12.69      1.28 o
   6   4   3        2.19        3.25      1.58 o
  -6   5   3       13.68       15.89      1.33 o
  -5   5   3       14.99       16.35      1.12 o
  -4   5   3        2.56        1.92      0.80 o
  -3   5   3       94.57       93.69      2.53 o
  -2   5   3      250.61      262.29      6.80 o
  -1   5   3      394.01      410.63      9.16 o
   0   5   3      533.99      577.79     12.76 o
   1   5   3      645.83      745.02     16.85 o
   2   5   3        1.38        2.17      0.45 o
   3   5   3       35.28       38.26      1.39 o
   4   5   3       18.53       20.82      1.34 o
   5   5   3       39.27       36.55      2.13 o
   6   5   3        0.05       -0.80      1.45 o
  -6   6   3       28.14       29.45      1.74 o
  -5   6   3       21.48       22.06      1.47 o
  -4   6   3        5.47        3.93      0.72 o
  -3   6   3       73.01       78.01      2.02 o
  -2   6   3      786.34      828.75     19.27 o
  -1   6   3      200.56      214.45      5.29 o
   0   6   3      620.67      726.07     15.69 o
   1   6   3      203.65      226.41      5.13 o
   2   6   3       27.92       25.29      1.29 o
   3   6   3      191.99      183.55      4.95 o
   4   6   3       80.61       78.36      2.81 o
   5   6   3        7.54        9.08      1.34 o
   6   6   3        8.13        7.58      1.82 o
  -6   7   3        0.44        1.01      1.13 o
  -5   7   3       89.83       88.15      3.35 o
  -4   7   3       12.56       13.16      1.05 o
  -3   7   3      140.08      140.02      4.15 o
  -2   7   3       13.59       19.85      1.01 o
  -1   7   3      118.17      104.20      2.62 o
   0   7   3      116.44      131.05      3.34 o
   1   7   3       99.11      106.42      2.82 o
   2   7   3       18.83       23.09      1.14 o
   3   7   3      910.04      877.69     21.36 o
   4   7   3       52.93       51.76      2.51 o
   5   7   3        0.37        0.04      1.03 o
   6   7   3        0.62        0.94      1.91 o
  -6   8   3        0.53        1.01      1.17 o
  -5   8   3       38.41       37.73      2.29 o
  -4   8   3        4.20        5.13      0.91 o
  -3   8   3       12.33       12.16      0.93 o
  -2   8   3        1.34        1.02      0.48 o
  -1   8   3        4.85        7.57      0.72 o
   0   8   3       40.49       48.91      1.73 o
   1   8   3       15.71       17.91      1.07 o
   2   8   3        0.99        2.24      0.74 o
   3   8   3      157.51      162.15      4.62 o
   4   8   3       19.22       16.76      1.50 o
   5   8   3        0.51        0.95      1.10 o
  -5   9   3       10.78       11.29      1.41 o
  -4   9   3        6.51        6.99      1.01 o
  -3   9   3       39.11       36.21      1.72 o
  -2   9   3       33.47       34.10      1.55 o
  -1   9   3       12.10       10.11      0.87 o
   0   9   3       33.69       30.67      1.59 o
   1   9   3      414.02      439.83     11.40 o
   2   9   3        0.08        0.42      0.75 o
   3   9   3       17.69       19.02      1.40 o
   4   9   3        7.98        9.38      1.30 o
   5   9   3        4.22        2.48      1.46 o
  -5  10   3        0.14       -1.02      1.02 o
  -4  10   3        5.77        4.87      1.18 o
  -3  10   3       20.03       21.00      1.58 o
  -2  10   3      277.52      282.71      8.22 o
  -1  10   3       21.72       22.60      1.25 o
   0  10   3      147.12      152.43      4.79 o
   1  10   3       40.03       44.08      2.17 o
   2  10   3        9.50        8.02      1.39 o
   3  10   3       62.07       61.24      2.58 o
   4  10   3        4.29        3.45      1.38 o
   5  10   3        0.13        1.05      1.39 o
  -5  11   3        1.06        0.21      1.14 o
  -4  11   3        1.53        1.74      1.14 o
  -3  11   3       43.46       35.11      2.11 o
  -2  11   3        0.55        2.27      1.20 o
  -1  11   3       72.98       68.34      2.81 o
   0  11   3       85.68       89.15      3.43 o
   1  11   3       18.02       13.93      1.99 o
   2  11   3        2.74        5.73      2.27 o
   3  11   3        3.65        3.07      1.15 o
   4  11   3        2.46        1.89      1.37 o
   5  11   3        1.01        1.45      1.51 o
  -4  12   3        2.35        3.19      1.23 o
  -3  12   3        1.40        2.27      1.23 o
  -2  12   3       93.35      100.81      4.26 o
  -1  12   3       11.91        9.53      0.97 o
   0  12   3        0.74        1.40      1.32 o
   1  12   3        0.24        1.94      1.11 o
   2  12   3        0.05       -0.96      1.46 o
   3  12   3        0.67       -0.40      1.07 o
   4  12   3       36.42       36.54      3.22 o
  -4  13   3        4.23        4.31      1.34 o
  -3  13   3       22.83       21.34      3.32 o
  -2  13   3       41.35       44.80      4.80 o
  -1  13   3       15.38       14.65      2.04 o
   0  13   3        3.53        7.89      2.57 o
   1  13   3        0.77        0.10      1.07 o
   2  13   3        1.15        0.78      1.62 o
   3  13   3        7.12        5.92      1.63 o
   4  13   3       27.15       23.65      2.47 o
  -4  14   3        0.00       -0.14      1.50 o
  -3  14   3        0.41       -1.47      1.47 o
  -2  14   3        8.45        6.88      2.46 o
  -1  14   3        4.14        4.13      2.42 o
   0  14   3       17.38       19.75      2.39 o
   1  14   3        2.91        4.19      1.77 o
   2  14   3        8.34       10.14      2.23 o
   3  14   3        9.81       12.30      1.97 o
   4  14   3        5.39        6.22      1.84 o
  -3  15   3        0.77       -1.22      1.51 o
  -2  15   3        1.81        4.73      3.16 o
  -1  15   3        2.88        3.16      1.76 o
   0  15   3        1.01        1.29      1.74 o
   1  15   3        0.60        0.98      1.81 o
   2  15   3        0.05        1.32      1.86 o
   3  15   3        0.02       -0.95      1.87 o
  -2  16   3        1.11        0.05      2.15 o
  -1  16   3        0.00       -0.73      1.66 o
   0  16   3        3.46        5.08      1.86 o
   1  16   3        1.39        0.27      2.45 o
   2  16   3        0.66       -1.92      1.92 o
  -2  17   3        4.74        4.72      3.78 o
  -1  17   3        0.89        5.74      2.59 o
   0  17   3        4.16        6.64      3.23 o
   1  17   3        0.34       -2.58      2.58 o
  -6   0   4        1.00        0.64      1.02 o
  -5   0   4        7.39        9.95      1.52 o
  -4   0   4      224.13      231.54      8.62 o
  -3   0   4        3.29        2.76      0.55 o
  -2   0   4     1064.83     1072.40     57.98 o
  -1   0   4     5958.74     6023.18    162.10 o
   0   0   4     1518.39     1382.04     42.33 o
   1   0   4        0.36        0.11      0.34 o
   2   0   4     2768.33     3012.85     92.21 o
   3   0   4       33.55       34.11      3.43 o
   4   0   4        0.19       -1.34      1.34 o
   5   0   4       48.85       52.61      4.02 o
   6   0   4        0.04       -1.42      2.56 o
  -6   1   4        1.37        1.29      0.61 o
  -5   1   4        0.46        0.57      0.53 o
  -4   1   4        0.03       -0.22      0.39 o
  -3   1   4        4.01        2.53      0.52 o
  -2   1   4       39.09       39.59      1.47 o
  -1   1   4    12612.04    11957.93    254.05 o
   0   1   4     1200.36     1152.97     19.91 o
   1   1   4      137.79      127.98      2.44 o
   2   1   4        0.16       -0.37      0.37 o
   3   1   4      124.84      130.63      3.66 o
   4   1   4       61.35       59.60      3.76 o
   5   1   4       11.92       10.68      1.43 o
   6   1   4        3.23        5.81      2.15 o
  -6   2   4        0.34        0.45      0.59 o
  -5   2   4        2.34        3.63      0.69 o
  -4   2   4        0.10        0.19      0.37 o
  -3   2   4        7.79        6.00      0.67 o
  -2   2   4      142.41      143.69      4.51 o
  -1   2   4     1826.29     1747.95     31.63 o
   0   2   4       12.53       11.30      0.39 o
   1   2   4      447.52      421.39      8.27 o
   2   2   4     1369.77     1419.32     29.31 o
   3   2   4       13.90       12.74      1.34 o
   4   2   4       64.15       65.29      2.28 o
   5   2   4       27.65       27.36      1.93 o
   6   2   4        0.07       -1.26      2.46 o
  -6   3   4        8.11        9.59      0.79 o
  -5   3   4        0.24       -0.11      0.66 o
  -4   3   4        0.24       -0.19      0.38 o
  -3   3   4       56.32       46.16      1.38 o
  -2   3   4      267.01      251.55      7.62 o
  -1   3   4       80.61       81.65      1.97 o
   0   3   4       64.34       63.86      1.48 o
   1   3   4      285.25      293.45      5.65 o
   2   3   4      553.13      579.78     12.20 o
   3   3   4        1.94        2.47      0.50 o
   4   3   4        0.59        1.54      0.62 o
   5   3   4       11.50       10.86      1.47 o
   6   3   4        1.76        2.88      2.00 o
  -6   4   4       21.83       23.13      1.12 o
  -5   4   4        0.16       -0.32      0.72 o
  -4   4   4        0.81        0.02      0.40 o
  -3   4   4        5.26        7.61      0.84 o
  -2   4   4      701.24      721.92     16.76 o
  -1   4   4        0.09       -0.09      0.26 o
   0   4   4       54.88       56.58      1.41 o
   1   4   4      141.71      173.13      4.51 o
   2   4   4      561.64      584.61     13.33 o
   3   4   4        8.05        8.42      0.79 o
   4   4   4      195.14      211.95      5.22 o
   5   4   4       30.59       28.18      1.91 o
   6   4   4        0.78        0.47      1.91 o
  -6   5   4        2.04        2.36      0.95 o
  -5   5   4       91.28       99.61      3.75 o
  -4   5   4       76.11       73.31      2.82 o
  -3   5   4      149.68      152.32      3.83 o
  -2   5   4      663.84      628.05     14.68 o
  -1   5   4      134.04      155.60      3.59 o
   0   5   4      694.11      690.48     15.18 o
   1   5   4      381.63      391.25      8.65 o
   2   5   4       42.32       39.08      1.42 o
   3   5   4       30.52       31.20      1.19 o
   4   5   4      167.13      167.05      5.04 o
   5   5   4        0.53       -0.33      1.03 o
   6   5   4        1.50        0.60      2.06 o
  -6   6   4        2.99        2.47      0.99 o
  -5   6   4       90.14       94.51      3.11 o
  -4   6   4        2.82        3.65      0.88 o
  -3   6   4      141.23      146.92      3.79 o
  -2   6   4       17.56       19.06      0.87 o
  -1   6   4      198.41      206.94      4.79 o
   0   6   4      119.88      129.37      4.48 o
   1   6   4      101.98      115.81      2.88 o
   2   6   4       59.30       68.55      2.82 o
   3   6   4       32.94       34.05      1.50 o
   4   6   4        8.75        9.39      1.21 o
   5   6   4        2.39        4.40      1.21 o
   6   6   4        0.32        0.33      1.55 o
  -6   7   4        3.70        3.41      1.18 o
  -5   7   4       24.07       24.53      1.43 o
  -4   7   4        2.24        1.92      0.69 o
  -3   7   4       24.45       20.80      1.11 o
  -2   7   4      278.65      284.81      7.40 o
  -1   7   4      127.26      127.66      3.14 o
   0   7   4      478.79      533.38     11.51 o
   1   7   4      143.30      147.76      3.85 o
   2   7   4      243.02      225.50      5.25 o
   3   7   4       26.71       27.71      1.31 o
   4   7   4        4.00        3.07      1.06 o
   5   7   4        0.18       -0.91      1.18 o
  -5   8   4        1.62        1.07      0.87 o
  -4   8   4        3.14        2.99      0.83 o
  -3   8   4       26.68       25.39      1.35 o
  -2   8   4        8.45        7.38      0.78 o
  -1   8   4        7.34       10.21      0.72 o
   0   8   4      138.95      155.33      3.95 o
   1   8   4        8.94       10.47      0.88 o
   2   8   4       53.28       51.12      1.93 o
   3   8   4      309.54      295.91      9.01 o
   4   8   4        6.81        6.98      1.28 o
   5   8   4       20.08       22.66      2.16 o
  -5   9   4       18.26       18.36      1.56 o
  -4   9   4        0.59       -0.01      0.80 o
  -3   9   4        0.06       -0.72      0.72 o
  -2   9   4       20.18       20.65      1.37 o
  -1   9   4       28.36       30.36      1.45 o
   0   9   4      646.89      649.91     16.44 o
   1   9   4        7.24        9.07      0.96 o
   2   9   4        0.33        2.30      0.92 o
   3   9   4      176.19      166.07      5.26 o
   4   9   4        0.05       -0.36      1.06 o
   5   9   4        2.11        2.28      1.43 o
  -5  10   4        2.78        1.94      1.14 o
  -4  10   4       13.47        9.74      1.30 o
  -3  10   4       16.89       17.40      1.56 o
  -2  10   4       35.50       35.49      1.82 o
  -1  10   4        6.95        6.27      0.76 o
   0  10   4       20.62       23.58      1.53 o
   1  10   4        0.00        0.52      0.87 o
   2  10   4        1.79        0.26      0.87 o
   3  10   4        2.32        1.25      1.04 o
   4  10   4        3.17        3.84      1.36 o
   5  10   4        0.99        0.43      1.37 o
  -5  11   4        0.11       -0.19      1.15 o
  -4  11   4        0.40       -1.02      1.02 o
  -3  11   4       68.42       69.41      3.13 o
  -2  11   4       54.13       53.20      2.73 o
  -1  11   4        8.42        8.92      1.15 o
   0  11   4      259.59      288.11      9.63 o
   1  11   4       10.47       13.14      1.63 o
   2  11   4        9.47        9.02      1.32 o
   3  11   4       14.10       13.10      1.57 o
   4  11   4        0.93        1.75      1.41 o
   5  11   4        2.95        1.96      3.99 o
  -4  12   4        2.73        2.34      1.20 o
  -3  12   4        2.33        1.56      1.18 o
  -2  12   4       50.25       50.28      3.95 o
  -1  12   4       29.68       29.75      2.69 o
   0  12   4      463.88      477.48     16.27 o
   1  12   4       55.54       49.10      2.77 o
   2  12   4        5.06        4.51      1.64 o
   3  12   4       23.30       26.27      2.01 o
   4  12   4        7.34        7.68      1.89 o
  -4  13   4        1.71        1.98      1.30 o
  -3  13   4       26.58       19.79      1.84 o
  -2  13   4        8.14       11.70      1.84 o
  -1  13   4        1.70        1.84      1.58 o
   0  13   4       10.30       14.36      1.70 o
   1  13   4       24.45       21.96      1.90 o
   2  13   4        6.60        5.39      1.84 o
   3  13   4        1.44        0.76      1.77 o
   4  13   4        6.54        5.53      2.55 o
  -4  14   4        0.18       -1.02      1.41 o
  -3  14   4        3.04       -0.18      1.51 o
  -2  14   4        2.99        2.38      2.08 o
  -1  14   4        7.09        6.25      1.89 o
   0  14   4       11.90       10.98      1.82 o
   1  14   4       11.74       12.39      2.13 o
   2  14   4        1.55        1.31      1.78 o
   3  14   4       13.98       17.77      2.19 o
  -3  15   4        0.07       -0.79      1.51 o
  -2  15   4       11.57       11.85      2.60 o
  -1  15   4        1.07        0.51      1.61 o
   0  15   4        1.55        1.15      1.46 o
   1  15   4        0.10        0.44      1.75 o
   2  15   4        9.14       10.92      2.43 o
   3  15   4        5.28        7.64      2.73 o
  -2  16   4        8.08        6.49      2.66 o
  -1  16   4        2.29        2.20      1.84 o
   0  16   4        0.13       -1.52      1.52 o
   1  16   4        1.59        0.48      2.56 o
   2  16   4       19.94       17.25      3.59 o
  -1  17   4       17.56       34.97     11.42 o
   0  17   4        2.82        4.36      2.93 o
   1  17   4       18.68       18.69      3.88 o
  -6   1   5        0.80        0.37      0.53 o
  -5   1   5       30.29       28.22      1.63 o
  -4   1   5        2.13        2.29      0.42 o
  -3   1   5      126.11      117.44      4.50 o
  -2   1   5       75.76       71.62      2.56 o
  -1   1   5      526.14      549.51     10.75 o
   0   1   5      188.11      163.71      3.33 o
   1   1   5      803.63      782.79     15.24 o
   2   1   5        0.07        2.51      0.51 o
   3   1   5        7.95       10.66      1.26 o
   4   1   5        5.36        3.78      1.12 o
   5   1   5       14.26       12.63      1.79 o
   6   1   5        2.28        4.34      2.12 o
  -6   2   5        1.71        1.35      0.55 o
  -5   2   5       11.78       11.62      0.82 o
  -4   2   5        1.04       -0.14      0.52 o
  -3   2   5        1.21        0.49      0.55 o
  -2   2   5      598.74      635.84     18.71 o
  -1   2   5      840.15      827.98     15.71 o
   0   2   5      197.26      185.45      4.21 o
   1   2   5       12.36       10.35      0.51 o
   2   2   5       84.65      125.70      3.64 o
   3   2   5       54.98       59.23      2.01 o
   4   2   5        0.33        1.45      0.84 o
   5   2   5       90.37       90.39      4.46 o
   6   2   5        0.00       -0.63      2.05 o
  -6   3   5        1.91        1.96      0.70 o
  -5   3   5       14.53       15.37      0.99 o
  -4   3   5       16.15       16.92      0.74 o
  -3   3   5       57.00       49.57      1.88 o
  -2   3   5      210.24      192.60      5.93 o
  -1   3   5       50.31       37.79      1.23 o
   0   3   5        7.81        7.87      0.40 o
   1   3   5      101.89       80.88      1.94 o
   2   3   5      101.87       97.60      3.44 o
   3   3   5       65.59       60.39      3.21 o
   4   3   5      532.99      561.50     13.08 o
   5   3   5        6.90        5.60      1.61 o
   6   3   5        2.90        6.17      2.37 o
  -6   4   5        0.06        0.53      0.58 o
  -5   4   5        0.65        0.14      0.90 o
  -4   4   5        5.36        6.09      0.52 o
  -3   4   5       23.50       23.14      1.75 o
  -2   4   5       50.92       49.18      1.34 o
  -1   4   5       68.63       64.16      1.67 o
   0   4   5       27.33       30.50      1.16 o
   1   4   5      290.16      343.33      7.03 o
   2   4   5      131.82      142.54      3.88 o
   3   4   5       14.85       19.11      1.03 o
   4   4   5      307.80      300.77      8.45 o
   5   4   5        9.29       11.27      1.78 o
   6   4   5        0.21        0.26      1.97 o
  -6   5   5       35.12       35.26      1.86 o
  -5   5   5       27.46       29.16      1.70 o
  -4   5   5       27.34       29.21      1.67 o
  -3   5   5       22.31       21.33      0.96 o
  -2   5   5       18.90       16.48      0.95 o
  -1   5   5       75.63       68.04      1.97 o
   0   5   5      138.00      147.51      8.92 o
   1   5   5      701.39      778.17     19.98 o
   2   5   5       15.94       16.11      1.58 o
   3   5   5       98.72       95.81      3.43 o
   4   5   5       13.29       13.98      1.46 o
   5   5   5       13.01       12.45      1.73 o
   6   5   5        0.30        1.51      2.39 o
  -6   6   5        0.06        0.56      0.88 o
  -5   6   5        0.02        0.30      0.91 o
  -4   6   5       95.06       92.70      3.42 o
  -3   6   5       54.30       54.64      1.86 o
  -2   6   5       98.75      103.36      2.67 o
  -1   6   5        2.98        3.11      0.43 o
   0   6   5       52.78       59.48      4.90 o
   1   6   5      103.44      125.66      3.90 o
   2   6   5       82.94       85.40      3.36 o
   3   6   5       80.43       81.16      2.27 o
   4   6   5       32.62       30.82      1.87 o
   5   6   5        0.01       -0.19      1.23 o
  -6   7   5        0.15       -0.73      0.91 o
  -5   7   5       22.27       24.70      1.51 o
  -4   7   5        0.72        0.02      0.59 o
  -3   7   5        5.62        5.30      0.74 o
  -2   7   5      145.80      157.53      4.03 o
  -1   7   5      112.72      111.67      3.03 o
   0   7   5       24.34       27.51      1.48 o
   1   7   5       69.01       62.13      1.98 o
   2   7   5        3.26        4.09      0.67 o
   3   7   5       65.94       65.20      2.28 o
   4   7   5        9.00        7.97      1.22 o
   5   7   5        3.59        5.59      1.52 o
  -5   8   5        7.84        8.83      1.04 o
  -4   8   5        7.16        6.50      0.87 o
  -3   8   5        1.51        2.53      0.77 o
  -2   8   5        5.37        5.14      0.69 o
  -1   8   5      178.39      187.30      4.49 o
   0   8   5        0.88        1.90      0.59 o
   1   8   5       89.94       77.54      2.37 o
   2   8   5      165.66      160.60      5.00 o
   3   8   5      118.71      102.25      3.55 o
   4   8   5       11.59        9.14      1.49 o
   5   8   5        1.20        3.71      1.62 o
  -5   9   5        0.20       -0.32      0.93 o
  -4   9   5        0.01        0.18      0.78 o
  -3   9   5        0.03       -0.12      0.73 o
  -2   9   5        5.67        3.60      0.79 o
  -1   9   5      101.37       94.30      2.75 o
   0   9   5      171.02      165.23      5.10 o
   1   9   5       15.41       17.20      1.47 o
   2   9   5       86.79       74.89      2.85 o
   3   9   5       10.06        4.67      1.13 o
   4   9   5        3.59        3.86      1.27 o
   5   9   5        3.18        7.28      2.39 o
  -5  10   5        0.38       -0.61      1.04 o
  -4  10   5        2.73        3.15      1.07 o
  -3  10   5       41.38       42.35      1.96 o
  -2  10   5       19.85       19.09      1.20 o
  -1  10   5       17.00       15.53      1.15 o
   0  10   5      525.41      502.06     16.18 o
   1  10   5        0.41       -0.12      0.95 o
   2  10   5       13.06        9.95      1.35 o
   3  10   5       32.48       26.48      1.93 o
   4  10   5        0.00       -0.17      1.16 o
   5  10   5        0.12        0.09      2.17 o
  -5  11   5        0.71        0.81      1.14 o
  -4  11   5        3.44        2.60      1.11 o
  -3  11   5      290.73      284.78     16.26 o
  -2  11   5       56.98       59.69      2.53 o
  -1  11   5        2.43        1.16      0.95 o
   0  11   5      250.79      264.97      8.10 o
   1  11   5       13.11       13.49      1.47 o
   2  11   5        5.00        5.17      1.19 o
   3  11   5        0.27       -0.20      1.05 o
   4  11   5        3.31        4.05      1.47 o
  -4  12   5        0.18        0.71      1.15 o
  -3  12   5       42.97       46.95      2.56 o
  -2  12   5       25.70       28.91      2.08 o
  -1  12   5        0.97        1.00      0.95 o
   0  12   5        7.16        4.59      1.60 o
   1  12   5        7.51        7.42      1.34 o
   2  12   5        3.19        2.87      1.67 o
   3  12   5       44.95       42.21      2.62 o
   4  12   5        2.02        2.28      2.25 o
  -4  13   5        2.98        3.52      1.32 o
  -3  13   5       16.15       15.57      1.70 o
  -2  13   5        1.47        0.25      1.39 o
  -1  13   5        0.34       -0.18      1.37 o
   0  13   5       11.99        8.17      1.63 o
   1  13   5       19.06       17.21      1.77 o
   2  13   5        9.37        8.69      2.01 o
   3  13   5        0.00       -1.14      1.43 o
   4  13   5        0.00       -0.96      2.27 o
  -4  14   5        2.84        3.90      1.68 o
  -3  14   5       16.91       12.36      2.00 o
  -2  14   5        0.11       -1.18      1.77 o
  -1  14   5        8.53        8.43      1.76 o
   0  14   5        3.98        0.56      1.26 o
   1  14   5        0.87        0.96      1.18 o
   2  14   5        8.95       11.76      2.31 o
   3  14   5       19.27       19.24      3.36 o
  -3  15   5        0.05       -0.93      1.55 o
  -2  15   5        0.00       -0.08      2.00 o
  -1  15   5       19.61       21.25      3.33 o
   0  15   5       16.22       20.64      4.11 o
   1  15   5       11.32       11.06      3.56 o
   2  15   5       33.36       39.68      3.56 o
   3  15   5       26.81       34.74      4.28 o
  -2  16   5       24.88       24.94      4.96 o
  -1  16   5       37.51       91.81      8.25 o
   0  16   5        0.17        1.08      1.54 o
   1  16   5        0.03        0.89      2.62 o
   2  16   5        4.08        2.68      2.97 o
  -1  17   5        3.31        9.27      3.05 o
   0  17   5        0.70        1.00      2.78 o
   1  17   5        4.24        4.82      3.17 o
  -6   0   6        0.01        0.16      0.82 o
  -5   0   6        6.29        6.63      1.71 o
  -4   0   6      142.39      129.12      4.99 o
  -3   0   6       47.99       38.04      3.58 o
  -2   0   6     7189.48     7155.34    383.62 o
  -1   0   6      524.50      557.87     23.17 o
   0   0   6        0.00        0.14      0.37 o
   1   0   6      268.77      228.06     15.75 o
   2   0   6      192.90      156.22      5.81 o
   3   0   6       32.10       31.69      3.11 o
   4   0   6        0.07        0.64      1.56 o
   5   0   6        4.97        4.99      2.79 o
   6   0   6        1.14       -0.40      2.91 o
  -6   1   6        0.00        0.18      0.67 o
  -5   1   6       60.45       59.32      2.51 o
  -4   1   6        5.02        5.61      0.90 o
  -3   1   6       24.99       21.00      1.08 o
  -2   1   6      116.95      116.38      3.76 o
  -1   1   6      360.49      370.62      7.55 o
   0   1   6       73.78       75.00      1.59 o
   1   1   6      942.80     1015.78     21.08 o
   2   1   6      317.26      337.93      7.82 o
   3   1   6       68.71       73.88      2.42 o
   4   1   6        7.19        4.32      1.00 o
   5   1   6        0.24        0.55      1.78 o
   6   1   6        3.04        2.29      2.04 o
  -6   2   6        0.87        1.06      0.72 o
  -5   2   6        5.71        6.78      0.75 o
  -4   2   6        3.22        3.15      0.79 o
  -3   2   6       44.54       44.27      1.86 o
  -2   2   6      182.66      158.85      5.02 o
  -1   2   6       23.95       26.68      0.71 o
   0   2   6      257.84      240.43      5.69 o
   1   2   6      190.90      209.84      5.18 o
   2   2   6       27.10       34.98      1.27 o
   3   2   6       48.43       45.00      2.31 o
   4   2   6      361.86      335.81     10.65 o
   5   2   6        0.25        1.17      1.83 o
   6   2   6        2.66        4.41      4.50 o
  -6   3   6        0.27        0.81      0.78 o
  -5   3   6        4.25        3.87      0.68 o
  -4   3   6        6.78        6.28      0.65 o
  -3   3   6        5.39        4.70      0.87 o
  -2   3   6      203.91      199.42      4.88 o
  -1   3   6       23.85       24.42      0.94 o
   0   3   6        1.18        1.32      0.49 o
   1   3   6      114.71      126.71      3.01 o
   2   3   6      176.61      189.10      5.65 o
   3   3   6      431.66      421.37     10.88 o
   4   3   6       15.92        8.98      1.58 o
   5   3   6        5.17        3.93      2.43 o
   6   3   6        8.28        8.30      3.28 o
  -6   4   6        2.80        1.89      0.95 o
  -5   4   6        0.78        1.12      0.79 o
  -4   4   6       76.45       74.96      2.38 o
  -3   4   6       29.45       31.64      1.81 o
  -2   4   6      139.18      133.63      3.17 o
  -1   4   6      287.90      299.40      7.37 o
   0   4   6     1169.02     1230.75     25.84 o
   1   4   6      425.46      452.49      9.25 o
   2   4   6      125.66      104.78      3.57 o
   3   4   6      132.89      127.68      4.15 o
   4   4   6        8.05        8.15      1.04 o
   5   4   6        7.95        5.10      2.82 o
   6   4   6        1.03        2.66      2.28 o
  -6   5   6        3.35        3.06      1.10 o
  -5   5   6        0.29       -0.33      0.82 o
  -4   5   6        0.02       -0.43      0.66 o
  -3   5   6       50.48       53.15      2.05 o
  -2   5   6       32.46       36.74      1.17 o
  -1   5   6      712.05      692.01     15.70 o
   0   5   6     1010.31     1066.08     23.53 o
   1   5   6       23.25       22.32      0.95 o
   2   5   6       52.59       53.94      2.49 o
   3   5   6        0.22       -0.06      0.61 o
   4   5   6        0.70        1.21      0.96 o
   5   5   6        0.00       -0.14      2.13 o
  -6   6   6        0.45       -0.18      0.83 o
  -5   6   6       30.03       28.09      1.70 o
  -4   6   6       34.05       32.31      1.81 o
  -3   6   6       26.40       27.97      1.34 o
  -2   6   6       71.59       69.25      2.25 o
  -1   6   6      607.83      588.38     13.06 o
   0   6   6       82.59       86.04      2.85 o
   1   6   6        4.32        4.33      0.60 o
   2   6   6      375.20      384.88     10.34 o
   3   6   6       22.31       19.48      1.07 o
   4   6   6        9.84        8.32      1.38 o
   5   6   6        0.34       -0.23      1.27 o
  -6   7   6       16.16       15.80      1.30 o
  -5   7   6       13.49       15.49      1.07 o
  -4   7   6       21.67       20.78      1.47 o
  -3   7   6       12.62       12.27      0.87 o
  -2   7   6        3.77        4.29      0.54 o
  -1   7   6        8.56        9.05      0.87 o
   0   7   6       20.53       19.66      2.03 o
   1   7   6        3.45        4.13      0.65 o
   2   7   6      633.75      611.12     14.61 o
   3   7   6        2.67        1.38      0.77 o
   4   7   6        0.04       -0.98      0.98 o
   5   7   6        4.23        2.26      2.18 o
  -5   8   6        0.69       -0.26      0.75 o
  -4   8   6        6.91        6.65      0.84 o
  -3   8   6       14.99       15.66      1.05 o
  -2   8   6       18.15       20.24      1.03 o
  -1   8   6      216.76      218.42      5.20 o
   0   8   6        0.00       -0.07      0.58 o
   1   8   6       22.40       24.74      1.86 o
   2   8   6      366.90      354.34      8.17 o
   3   8   6      101.96       95.42      3.43 o
   4   8   6        6.10        5.74      1.32 o
   5   8   6        0.76       -0.94      2.21 o
  -5   9   6        0.16       -0.89      0.89 o
  -4   9   6        1.78        1.15      0.80 o
  -3   9   6        0.56        0.56      0.74 o
  -2   9   6       27.03       24.61      1.28 o
  -1   9   6      179.08      177.04      4.95 o
   0   9   6       98.71      107.50      3.04 o
   1   9   6        3.81        3.63      0.84 o
   2   9   6       51.85       40.18      2.23 o
   3   9   6        0.37       -0.10      0.90 o
   4   9   6        2.64        3.42      1.26 o
   5   9   6        0.85        2.18      2.41 o
  -5  10   6        0.03       -0.94      0.94 o
  -4  10   6        0.12        0.25      0.92 o
  -3  10   6       18.92       18.23      1.48 o
  -2  10   6        2.75        2.11      0.76 o
  -1  10   6      295.38      291.68      8.80 o
   0  10   6      460.35      469.78     13.57 o
   1  10   6        1.91       -0.14      0.97 o
   2  10   6       34.26       31.13      2.07 o
   3  10   6        1.34        0.26      0.98 o
   4  10   6       15.95       18.11      2.87 o
   5  10   6        6.99        6.76      2.83 o
  -5  11   6        0.09        0.91      1.09 o
  -4  11   6        0.46        0.16      1.03 o
  -3  11   6       24.95       24.15      1.83 o
  -2  11   6        7.39        8.45      1.11 o
  -1  11   6       52.46       52.73      2.73 o
   0  11   6       38.33       35.20      1.90 o
   1  11   6       65.41       65.09      4.41 o
   2  11   6        4.01        3.98      0.97 o
   3  11   6       44.18       37.08      2.34 o
   4  11   6        3.43        3.57      2.36 o
  -4  12   6       20.11       16.46      1.66 o
  -3  12   6       47.14       43.37      2.64 o
  -2  12   6        0.19       -1.24      1.24 o
  -1  12   6       15.39       15.00      1.59 o
   0  12   6       34.73       33.80      2.21 o
   1  12   6        4.30        3.35      1.61 o
   2  12   6        4.92        2.58      1.69 o
   3  12   6       13.01       16.56      2.33 o
   4  12   6        8.30       10.32      2.74 o
  -4  13   6        0.82       -0.18      1.22 o
  -3  13   6       67.35       57.63      3.34 o
  -2  13   6        6.37        6.67      1.64 o
  -1  13   6        3.06        2.07      1.18 o
   0  13   6       23.83       22.79      2.58 o
   1  13   6        5.89        5.38      1.38 o
   2  13   6        0.03       -0.10      1.67 o
   3  13   6       20.55       27.20      2.97 o
   4  13   6        0.75       -1.20      2.98 o
  -3  14   6        4.70        5.19      1.74 o
  -2  14   6        0.36       -0.20      1.87 o
  -1  14   6        2.79        9.74      4.76 o
   0  14   6        7.67        7.71      2.83 o
   1  14   6        0.98        1.34      1.38 o
   2  14   6        0.61        0.79      1.86 o
   3  14   6        0.60        3.44      2.62 o
  -3  15   6        0.01       -1.65      1.65 o
  -2  15   6        3.48        2.54      2.15 o
  -1  15   6       35.13       37.93      5.82 o
   0  15   6       27.12       27.96      3.71 o
   1  15   6        1.51        2.98      2.53 o
   2  15   6        0.38        3.71      2.82 o
  -2  16   6        1.10       -1.48      1.99 o
  -1  16   6        0.59       -1.06      1.79 o
   0  16   6        0.01        0.12      1.73 o
   1  16   6        2.58        2.93      2.83 o
   2  16   6        7.75       13.57      3.54 o
   0  17   6        4.30        3.02      2.75 o
  -6   1   7        0.41        0.82      0.63 o
  -5   1   7       21.28       22.91      1.40 o
  -4   1   7       16.58       17.00      1.13 o
  -3   1   7      144.33      143.41      4.59 o
  -2   1   7     2038.39     1959.88     48.08 o
  -1   1   7      107.24      106.35      2.11 o
   0   1   7      196.16      183.18      3.61 o
   1   1   7       47.23       38.71      1.37 o
   2   1   7       41.18       39.60      1.35 o
   3   1   7      120.38      123.21      3.66 o
   4   1   7       38.68       32.46      3.16 o
   5   1   7        0.12        2.23      1.93 o
   6   1   7        7.16        7.29      2.56 o
  -6   2   7        3.66        4.50      0.77 o
  -5   2   7        8.52       10.43      1.04 o
  -4   2   7        0.22        0.00      0.83 o
  -3   2   7       21.38       17.55      1.12 o
  -2   2   7     1613.35     1565.25     36.39 o
  -1   2   7       50.82       49.78      1.14 o
   0   2   7        0.34        0.50      0.34 o
   1   2   7       80.19       94.53      2.58 o
   2   2   7        0.90        2.17      0.71 o
   3   2   7      758.76      753.74     19.02 o
   4   2   7       30.17       26.37      2.14 o
   5   2   7        3.03        6.79      2.14 o
   6   2   7        0.12       -0.83      2.12 o
  -6   3   7        0.82        1.78      0.77 o
  -5   3   7        0.41        0.39      0.58 o
  -4   3   7       37.28       42.38      2.50 o
  -3   3   7        3.29        4.24      0.91 o
  -2   3   7        1.10        1.40      0.35 o
  -1   3   7        6.47        5.54      0.44 o
   0   3   7      617.75      632.85     13.41 o
   1   3   7     1409.27     1393.88     29.89 o
   2   3   7        3.12        3.62      0.65 o
   3   3   7        1.98        0.99      0.76 o
   4   3   7       22.15       17.48      2.49 o
   5   3   7       10.63       11.12      2.45 o
   6   3   7        4.18        4.50      2.51 o
  -6   4   7        0.05        0.17      0.90 o
  -5   4   7        2.37        2.18      0.92 o
  -4   4   7        0.20        0.27      0.78 o
  -3   4   7      188.94      174.03      4.57 o
  -2   4   7       35.01       34.22      1.06 o
  -1   4   7      196.12      192.84      5.26 o
   0   4   7       12.38       19.91      0.92 o
   1   4   7      213.94      208.76      4.78 o
   2   4   7       50.73       46.95      1.76 o
   3   4   7      281.72      288.37     13.76 o
   4   4   7       98.83       84.27      7.85 o
   5   4   7        0.38       -0.85      1.77 o
  -6   5   7       15.10       17.95      1.52 o
  -5   5   7        0.04       -0.17      0.77 o
  -4   5   7       51.14       50.88      2.67 o
  -3   5   7      157.16      161.94      4.66 o
  -2   5   7       48.67       47.65      1.43 o
  -1   5   7        4.74        4.45      0.47 o
   0   5   7       27.36       29.41      1.26 o
   1   5   7       27.01       24.93      0.81 o
   2   5   7        2.55        2.89      0.61 o
   3   5   7      110.25      106.33      3.21 o
   4   5   7        0.09        0.11      1.62 o
   5   5   7       12.04       13.74      2.57 o
  -6   6   7       41.86       46.23      2.75 o
  -5   6   7        5.27        6.70      1.07 o
  -4   6   7       28.07       25.94      1.52 o
  -3   6   7       37.49       36.00      1.48 o
  -2   6   7        3.36        4.89      0.59 o
  -1   6   7      108.65      110.69      3.27 o
   0   6   7       59.40       65.43      2.19 o
   1   6   7      173.34      171.73      5.81 o
   2   6   7       13.10       15.88      1.48 o
   3   6   7       30.33       27.48      1.93 o
   4   6   7        0.84       -0.19      1.06 o
   5   6   7        0.00        0.09      2.00 o
  -5   7   7        1.04        0.36      0.90 o
  -4   7   7        7.28        6.61      1.00 o
  -3   7   7        3.11        2.32      0.85 o
  -2   7   7       16.98       16.25      0.85 o
  -1   7   7      203.37      219.97      5.48 o
   0   7   7        0.41        0.06      0.40 o
   1   7   7        4.41        2.56      0.66 o
   2   7   7      189.38      202.57      9.79 o
   3   7   7       91.68       93.37      3.82 o
   4   7   7        8.78       11.79      2.45 o
   5   7   7        4.01        4.21      2.30 o
  -5   8   7        3.43        2.89      0.81 o
  -4   8   7        5.63        5.69      0.77 o
  -3   8   7       24.90       19.82      1.15 o
  -2   8   7        3.98        4.09      0.64 o
  -1   8   7       23.16       20.23      1.11 o
   0   8   7       27.01       26.19      2.41 o
   1   8   7       22.21       22.40      1.40 o
   2   8   7      270.20      268.52      9.43 o
   3   8   7        0.10        0.61      0.66 o
   4   8   7        4.27        5.64      2.18 o
   5   8   7       14.11       14.14      3.56 o
  -5   9   7        0.03       -0.81      0.81 o
  -4   9   7        0.88        0.16      0.73 o
  -3   9   7        0.75        0.77      0.75 o
  -2   9   7        0.15        0.57      0.68 o
  -1   9   7      217.89      213.51      6.43 o
   0   9   7        5.73        7.08      0.91 o
   1   9   7        1.22        1.33      0.86 o
   2   9   7      255.74      249.90      7.01 o
   3   9   7       29.40       22.77      1.70 o
   4   9   7        0.56        0.86      1.82 o
   5   9   7       35.47       43.25      6.31 o
  -5  10   7        1.01        0.32      0.99 o
  -4  10   7       41.66       38.81      2.55 o
  -3  10   7       17.16       14.01      1.45 o
  -2  10   7       12.41       11.83      1.44 o
  -1  10   7        9.32        9.09      1.35 o
   0  10   7       85.78      101.95      4.57 o
   1  10   7        5.39        7.83      1.10 o
   2  10   7       23.20       16.66      1.33 o
   3  10   7        1.35        1.05      1.59 o
   4  10   7        1.09        0.58      2.14 o
  -4  11   7        0.14       -0.53      0.98 o
  -3  11   7       47.18       42.24      3.38 o
  -2  11   7        9.09        8.51      1.27 o
  -1  11   7      111.64      107.64      4.43 o
   0  11   7       57.37       55.77      2.67 o
   1  11   7       17.43       15.41      2.06 o
   2  11   7        0.30       -0.68      0.78 o
   3  11   7        0.19        0.37      1.61 o
   4  11   7        0.72        0.52      2.03 o
  -4  12   7        1.15        0.79      1.34 o
  -3  12   7        1.46        2.13      1.22 o
  -2  12   7       11.79        8.81      1.63 o
  -1  12   7       23.42       29.33      2.86 o
   0  12   7       18.50       17.45      2.86 o
   1  12   7        0.05       -0.37      1.32 o
   2  12   7        0.55       -0.09      1.27 o
   3  12   7        3.94        4.37      1.94 o
   4  12   7        0.88       -1.07      2.16 o
  -4  13   7        2.80        3.26      1.32 o
  -3  13   7        3.94        5.27      1.39 o
  -2  13   7        2.69        2.32      1.43 o
  -1  13   7        5.42        6.27      1.33 o
   0  13   7        4.70        6.37      1.58 o
   1  13   7       19.14       19.13      2.38 o
   2  13   7       12.95       13.26      2.37 o
   3  13   7       20.95       22.71      3.11 o
  -3  14   7        0.48       -1.12      1.55 o
  -2  14   7        0.72       -1.66      2.53 o
  -1  14   7        2.00        3.95      1.75 o
   0  14   7        4.40        5.15      1.51 o
   1  14   7        3.16        6.72      1.78 o
   2  14   7        7.42        6.31      2.15 o
   3  14   7       34.93       31.26      4.05 o
  -3  15   7        2.05        1.42      1.71 o
  -2  15   7       14.88       12.06      3.53 o
  -1  15   7        6.07        7.71      2.10 o
   0  15   7        0.12        2.95      1.73 o
   1  15   7       14.78       20.08      3.74 o
   2  15   7        8.19       14.01      3.40 o
  -2  16   7        2.00        0.78      2.01 o
  -1  16   7        1.09        3.05      2.97 o
   0  16   7        0.08        0.72      1.70 o
   1  16   7       18.59       17.04      3.64 o
  -6   0   8        9.99        9.10      1.66 o
  -5   0   8       13.92       15.46      1.59 o
  -4   0   8       50.18       50.96      4.88 o
  -3   0   8       49.81       42.09      1.93 o
  -2   0   8      810.43      746.65     48.87 o
  -1   0   8      291.04      280.71      7.20 o
   0   0   8      212.33      174.96      4.65 o
   1   0   8        0.06        0.42      0.56 o
   2   0   8      166.07      163.50      5.29 o
   3   0   8        5.94        2.84      1.17 o
   4   0   8       81.40       69.01      6.97 o
   5   0   8       10.72       13.98      3.75 o
  -6   1   8        0.48        0.25      0.97 o
  -5   1   8       18.14       17.58      1.21 o
  -4   1   8       19.00       17.31      1.16 o
  -3   1   8       69.43       69.78      2.57 o
  -2   1   8       91.67      111.62      3.44 o
  -1   1   8       47.81       45.06      1.13 o
   0   1   8       35.25       31.39      0.87 o
   1   1   8      277.62      299.90     13.19 o
   2   1   8      227.72      212.98      4.80 o
   3   1   8       27.05       25.55      1.41 o
   4   1   8       13.80       13.79      2.29 o
   5   1   8        8.79        6.87      2.34 o
  -6   2   8        0.46        1.28      0.68 o
  -5   2   8        0.36        0.42      1.17 o
  -4   2   8        2.88        2.58      0.91 o
  -3   2   8      146.86      145.55      4.78 o
  -2   2   8      359.47      352.17      7.71 o
  -1   2   8        4.80        4.64      0.35 o
   0   2   8        8.84        7.62      0.52 o
   1   2   8       16.97       17.96      0.87 o
   2   2   8       52.01       55.27      1.71 o
   3   2   8      131.81      134.40      4.48 o
   4   2   8       31.98       29.00      3.11 o
   5   2   8        0.00       -1.05      1.77 o
  -6   3   8        0.06       -0.13      0.88 o
  -5   3   8        0.65        0.89      0.68 o
  -4   3   8        0.11       -0.60      0.97 o
  -3   3   8       59.62       52.16      1.87 o
  -2   3   8      112.83      109.82      2.88 o
  -1   3   8       74.49       69.85      1.74 o
   0   3   8      245.06      234.49      5.67 o
   1   3   8      299.90      262.12      7.59 o
   2   3   8       31.97       40.43      2.71 o
   3   3   8      459.68      456.49     13.81 o
   4   3   8       55.06       57.15      4.37 o
   5   3   8        2.64        2.58      2.03 o
  -6   4   8        2.94        2.18      1.44 o
  -5   4   8        4.36        6.08      1.11 o
  -4   4   8        9.80        8.54      1.05 o
  -3   4   8       60.54       58.78      1.84 o
  -2   4   8       24.91       22.67      0.96 o
  -1   4   8       17.49       17.00      0.74 o
   0   4   8       87.15       95.86      2.33 o
   1   4   8       52.65       50.18      1.55 o
   2   4   8       55.72       51.99      2.18 o
   3   4   8      280.03      273.34      9.59 o
   4   4   8        3.36        3.45      1.83 o
   5   4   8        8.31        5.22      2.22 o
  -6   5   8       10.72       11.26      2.40 o
  -5   5   8       15.01       13.06      1.13 o
  -4   5   8        1.64        1.52      0.64 o
  -3   5   8       40.40       42.74      1.64 o
  -2   5   8        0.50       -0.19      0.39 o
  -1   5   8       33.60       33.61      1.23 o
   0   5   8      387.29      440.75     10.66 o
   1   5   8       14.65       15.03      0.84 o
   2   5   8       52.17       51.42      2.19 o
   3   5   8        0.50        1.51      1.16 o
   4   5   8       22.38       21.13      5.45 o
   5   5   8        5.57        5.83      2.44 o
  -5   6   8        7.55        6.84      1.03 o
  -4   6   8        3.26        2.97      0.79 o
  -3   6   8       68.70       70.19      2.71 o
  -2   6   8       87.48       85.65      2.52 o
  -1   6   8       35.27       39.86      1.73 o
   0   6   8      170.67      169.50      3.82 o
   1   6   8       25.91       26.72      1.12 o
   2   6   8       46.33       48.27      3.74 o
   3   6   8        0.21       -0.16      0.63 o
   4   6   8       11.62        9.60      2.33 o
   5   6   8        0.36        0.92      2.13 o
  -5   7   8        3.79        4.96      1.06 o
  -4   7   8       12.25       12.59      1.18 o
  -3   7   8        0.49        0.86      0.56 o
  -2   7   8       99.63      112.49      5.84 o
  -1   7   8       56.69       57.12      2.11 o
   0   7   8      225.38      228.64      7.11 o
   1   7   8        1.43        1.80      0.74 o
   2   7   8       19.59       20.39      1.15 o
   3   7   8       12.57       10.52      1.20 o
   4   7   8        1.01        2.31      1.91 o
   5   7   8       14.14       20.10      3.33 o
  -5   8   8        2.18        1.86      0.68 o
  -4   8   8        4.08        3.50      0.67 o
  -3   8   8        7.20        6.96      0.80 o
  -2   8   8       15.80       13.02      0.92 o
  -1   8   8      109.54      114.18      3.98 o
   0   8   8        0.00       -0.47      0.47 o
   1   8   8      176.89      154.89      5.66 o
   2   8   8       10.09        7.64      0.79 o
   3   8   8        7.83       11.53      2.22 o
   4   8   8        1.31        2.73      2.13 o
   5   8   8       18.46       21.24      3.43 o
  -5   9   8        2.00        0.68      0.85 o
  -4   9   8        1.43        1.24      0.74 o
  -3   9   8        0.21       -0.31      0.75 o
  -2   9   8        2.96        1.94      0.68 o
  -1   9   8        0.53        2.56      0.73 o
   0   9   8       10.04        8.00      0.97 o
   1   9   8      269.42      267.62     13.47 o
   2   9   8      462.32      404.35     15.64 o
   3   9   8        2.13        1.08      1.17 o
   4   9   8        5.03        4.81      2.29 o
  -5  10   8        0.73       -0.17      0.95 o
  -4  10   8       13.74       11.42      1.26 o
  -3  10   8        0.04       -0.45      0.90 o
  -2  10   8       45.63       36.28      2.35 o
  -1  10   8      350.13      339.70     11.39 o
   0  10   8        7.02        7.76      1.38 o
   1  10   8        4.99        5.06      1.07 o
   2  10   8        0.24        1.71      0.95 o
   3  10   8        2.79        3.53      1.77 o
   4  10   8        5.14        4.04      2.44 o
  -4  11   8       18.14       15.71      1.62 o
  -3  11   8        4.86        1.49      1.04 o
  -2  11   8        7.89        4.57      1.09 o
  -1  11   8      188.45      193.46      6.40 o
   0  11   8        0.95        0.23      1.50 o
   1  11   8        4.91        4.04      1.22 o
   2  11   8       13.00       20.98      3.65 o
   3  11   8        0.24       -0.98      1.59 o
   4  11   8        0.90       -0.44      2.16 o
  -4  12   8       62.81       53.65      2.99 o
  -3  12   8       25.05       22.31      3.62 o
  -2  12   8        0.29       -0.58      1.02 o
  -1  12   8       25.96       24.06      1.68 o
   0  12   8        3.86        6.03      1.79 o
   1  12   8        1.00        0.84      1.16 o
   2  12   8        8.70       12.96      1.70 o
   3  12   8        0.09       -0.73      1.64 o
  -4  13   8        0.04        0.49      1.24 o
  -3  13   8       24.28       18.00      1.95 o
  -2  13   8        0.62        0.94      1.34 o
  -1  13   8       15.06       18.53      4.43 o
   0  13   8        0.69        2.46      1.34 o
   1  13   8        1.93        4.18      2.87 o
   2  13   8        0.14        0.37      1.69 o
   3  13   8        0.38        1.21      1.97 o
  -3  14   8        0.18       -0.03      1.61 o
  -2  14   8        0.16        1.21      1.71 o
  -1  14   8        8.40        7.10      2.05 o
   0  14   8       25.47       25.81      4.61 o
   1  14   8        5.00        4.58      2.44 o
   2  14   8       27.23       33.37      4.21 o
   3  14   8        3.95        4.19      2.69 o
  -2  15   8        7.48       36.22      5.15 o
  -1  15   8        1.40        1.83      5.57 o
   0  15   8        6.59        4.12      2.14 o
   1  15   8       18.47       22.91      3.75 o
   2  15   8        4.55        4.67      3.10 o
  -1  16   8        3.08        8.86      4.45 o
   0  16   8        0.11        1.31      1.96 o
   1  16   8        2.99        5.65      3.00 o
  -6   1   9        0.39       -0.05      1.29 o
  -5   1   9        4.59        4.59      1.07 o
  -4   1   9        2.84        3.44      0.92 o
  -3   1   9      243.12      243.58      6.79 o
  -2   1   9      224.15      216.05      5.28 o
  -1   1   9        0.23        0.06      0.27 o
   0   1   9       31.01       42.37      1.29 o
   1   1   9       13.43       13.94      0.88 o
   2   1   9        2.10        1.67      0.50 o
   3   1   9       42.14       37.26      2.14 o
   4   1   9        6.73        7.14      2.64 o
   5   1   9        0.00        2.21      2.15 o
  -6   2   9        7.99        7.36      0.96 o
  -5   2   9        0.03        0.45      1.18 o
  -4   2   9        0.61        1.82      0.94 o
  -3   2   9      258.05      246.00      6.39 o
  -2   2   9       12.53        7.66      0.63 o
  -1   2   9        0.03        0.40      0.29 o
   0   2   9      117.76      119.88      3.00 o
   1   2   9      238.24      247.84      7.07 o
   2   2   9       24.71       25.31      1.33 o
   3   2   9       21.71       20.92      3.28 o
   4   2   9       35.83       29.83      3.24 o
   5   2   9       17.11       20.20      3.10 o
  -6   3   9        0.50       -0.31      1.08 o
  -5   3   9        1.35        0.51      0.81 o
  -4   3   9        0.81        1.40      1.12 o
  -3   3   9      102.61       95.93      2.53 o
  -2   3   9        0.66        0.39      0.39 o
  -1   3   9        0.72        0.92      0.31 o
   0   3   9      137.43      141.11      3.52 o
   1   3   9       18.19       25.62      1.35 o
   2   3   9      287.68      273.95      7.44 o
   3   3   9      877.64      833.31     35.95 o
   4   3   9       96.87       86.29      5.89 o
   5   3   9        1.53       -0.31      2.07 o
  -6   4   9        2.22        3.61      1.32 o
  -5   4   9        0.00       -0.90      0.90 o
  -4   4   9        3.16        3.09      0.92 o
  -3   4   9        0.51        0.71      0.42 o
  -2   4   9       69.20       65.23      2.08 o
  -1   4   9      253.14      256.87      6.37 o
   0   4   9      177.71      169.26      4.57 o
   1   4   9        3.20        2.75      0.58 o
   2   4   9      138.95      132.14      4.64 o
   3   4   9        8.81        9.30      1.25 o
   4   4   9        2.09        3.00      1.92 o
   5   4   9        0.41        3.73      2.21 o
  -5   5   9        5.25        4.99      0.84 o
  -4   5   9       10.95       10.30      0.84 o
  -3   5   9       52.98       50.46      1.84 o
  -2   5   9       60.61       54.99      1.72 o
  -1   5   9      107.70      115.69      3.73 o
   0   5   9        4.06        4.15      0.46 o
   1   5   9        3.20        2.56      0.63 o
   2   5   9       30.52       27.06      1.64 o
   3   5   9       46.43       41.82      2.16 o
   4   5   9        1.04        0.29      1.70 o
   5   5   9        0.33       -1.94      1.94 o
  -5   6   9        4.60        3.41      0.89 o
  -4   6   9        4.81        3.36      0.86 o
  -3   6   9        6.03        8.16      1.22 o
  -2   6   9       53.03       51.01      1.91 o
  -1   6   9        2.70        1.78      0.55 o
   0   6   9       13.96       17.06      0.80 o
   1   6   9       17.85       20.80      1.03 o
   2   6   9        6.33        8.50      2.98 o
   3   6   9        1.72        1.92      0.96 o
   4   6   9        2.99        3.60      2.13 o
   5   6   9        0.74        1.56      2.39 o
  -5   7   9       20.46       21.22      2.47 o
  -4   7   9        2.31        3.08      0.86 o
  -3   7   9        0.14       -0.03      0.61 o
  -2   7   9        9.31        8.74      1.31 o
  -1   7   9       17.64       16.95      0.92 o
   0   7   9        7.70        8.16      0.65 o
   1   7   9      349.16      345.71     15.41 o
   2   7   9      135.83      119.56      4.31 o
   3   7   9        8.39       16.14      2.76 o
   4   7   9        0.00        0.26      1.93 o
   5   7   9        5.44        5.72      2.86 o
  -5   8   9        4.07        1.98      0.68 o
  -4   8   9        6.14        5.83      0.77 o
  -3   8   9        2.21        1.69      0.56 o
  -2   8   9       46.19       45.01      3.66 o
  -1   8   9       12.62       13.35      0.98 o
   0   8   9        0.04        0.80      0.76 o
   1   8   9       77.44       71.78      4.18 o
   2   8   9        6.17        7.86      2.39 o
   3   8   9        5.52        8.56      1.51 o
   4   8   9        5.66        9.37      2.58 o
  -5   9   9        0.33       -0.76      0.76 o
  -4   9   9        0.66        1.20      0.71 o
  -3   9   9        0.03       -0.22      0.70 o
  -2   9   9        0.00        0.23      0.62 o
  -1   9   9      259.88      267.01     10.57 o
   0   9   9        1.16        1.16      0.80 o
   1   9   9       30.66       74.09      4.62 o
   2   9   9       10.48        6.66      2.11 o
   3   9   9        0.09        0.82      1.22 o
   4   9   9        4.05        5.21      2.41 o
  -4  10   9        8.96        8.16      1.18 o
  -3  10   9        0.61        1.23      0.94 o
  -2  10   9       61.71       55.05      3.02 o
  -1  10   9      179.59      184.59      7.03 o
   0  10   9       39.32       38.46      2.38 o
   1  10   9       53.75       51.25      3.60 o
   2  10   9       17.96       18.77      2.34 o
   3  10   9        0.12        1.47      1.66 o
   4  10   9        7.06        7.76      2.78 o
  -4  11   9       10.30        8.34      1.23 o
  -3  11   9        2.42        1.02      1.04 o
  -2  11   9       27.71       23.70      1.95 o
  -1  11   9        0.40        2.13      1.62 o
   0  11   9        1.97        1.76      0.99 o
   1  11   9        2.40        4.81      1.10 o
   2  11   9        0.02        0.70      1.13 o
   3  11   9        0.15        0.26      1.67 o
   4  11   9        3.10        3.65      2.59 o
  -4  12   9       16.25       13.01      1.50 o
  -3  12   9        1.99        2.06      1.16 o
  -2  12   9        1.38        0.98      1.04 o
  -1  12   9        6.06        3.41      1.50 o
   0  12   9        0.14       -0.90      1.18 o
   1  12   9       14.18       14.09      2.00 o
   2  12   9        7.91       12.40      2.25 o
   3  12   9        0.03       -1.38      1.67 o
  -3  13   9        1.71        1.72      1.23 o
  -2  13   9        6.28       12.46      6.78 o
  -1  13   9        8.68        6.26      2.17 o
   0  13   9        0.60        0.97      1.24 o
   1  13   9        0.44       -0.23      1.46 o
   2  13   9       29.87       27.36      3.91 o
   3  13   9        0.18       -1.17      1.80 o
  -3  14   9        0.30        1.24      1.45 o
  -2  14   9        1.14        3.18      3.28 o
   0  14   9        2.58        5.14      1.92 o
   1  14   9       10.97       18.43      3.41 o
   2  14   9        4.24        4.80      2.88 o
  -2  15   9        6.09       11.93      6.62 o
  -1  15   9        1.78        0.89      1.86 o
   0  15   9        3.00        3.59      1.92 o
   1  15   9        3.84        4.07      2.73 o
   0  16   9        0.54       -0.75      1.93 o
  -6   0  10       20.95       24.78      4.18 o
  -5   0  10        1.69        1.88      1.03 o
  -4   0  10       14.76       12.27      1.85 o
  -3   0  10      501.20      480.59     17.11 o
  -2   0  10       43.66       39.05      2.18 o
  -1   0  10       92.20       79.05      2.57 o
   0   0  10      174.91      161.75      4.79 o
   1   0  10        3.85        5.31      0.93 o
   2   0  10       31.31       29.91      1.78 o
   3   0  10       18.34       20.31      5.34 o
   4   0  10       27.04       25.01      4.27 o
   5   0  10        8.36       13.24      4.05 o
  -6   1  10        0.98        0.10      2.38 o
  -5   1  10        0.97        2.71      1.06 o
  -4   1  10        3.02        1.52      0.92 o
  -3   1  10      617.06      599.22     16.25 o
  -2   1  10       10.84       13.14      0.75 o
  -1   1  10       42.39       37.91      0.96 o
   0   1  10        7.48        8.15      0.62 o
   1   1  10       20.12       21.56      1.13 o
   2   1  10      246.68      234.88      9.31 o
   3   1  10       44.36       32.28      2.02 o
   4   1  10       21.24       19.42      2.91 o
   5   1  10        3.95        3.52      2.29 o
  -6   2  10        0.01       -0.73      0.73 o
  -5   2  10        0.52        0.00      1.10 o
  -4   2  10        1.13        1.53      0.97 o
  -3   2  10      166.20      152.34      4.96 o
  -2   2  10       77.76       78.30      2.19 o
  -1   2  10        1.33        1.44      0.35 o
   0   2  10      520.93      506.16     11.54 o
   1   2  10        0.10        0.33      0.34 o
   2   2  10      402.08      388.29     12.02 o
   3   2  10        0.34        0.45      0.93 o
   4   2  10        0.87        3.00      2.02 o
   5   2  10        2.91        2.56      2.24 o
  -6   3  10        1.90        2.36      1.14 o
  -5   3  10        0.02        0.24      0.82 o
  -4   3  10        0.29       -0.07      1.00 o
  -3   3  10        5.93        7.05      0.62 o
  -2   3  10        4.97        4.56      0.50 o
  -1   3  10      103.87      103.41      2.53 o
   0   3  10      256.52      258.67      6.12 o
   1   3  10       37.05       32.49      1.74 o
   2   3  10      155.52      143.72      5.02 o
   3   3  10       68.49       62.20      2.96 o
   4   3  10        0.00        1.16      1.91 o
   5   3  10        0.07        1.40      2.18 o
  -5   4  10        0.58        0.05      0.96 o
  -4   4  10       35.55       33.70      1.52 o
  -3   4  10        8.76        8.42      0.95 o
  -2   4  10       24.66       23.28      2.31 o
  -1   4  10      364.78      363.69      8.60 o
   0   4  10       29.64       30.20      1.32 o
   1   4  10        0.11       -0.08      0.57 o
   2   4  10      172.18      171.25      6.85 o
   3   4  10       14.77       11.62      1.58 o
   4   4  10        3.91        4.50      2.07 o
   5   4  10        0.04        0.23      2.16 o
  -5   5  10        2.91        4.62      1.22 o
  -4   5  10       69.30       69.71      2.98 o
  -3   5  10        4.63        5.86      0.69 o
  -2   5  10       10.45       14.00      1.89 o
  -1   5  10        0.01        0.24      0.48 o
   0   5  10        3.01        2.04      0.66 o
   1   5  10        0.05       -0.16      0.57 o
   2   5  10      138.61      136.56      4.83 o
   3   5  10       19.24       14.95      1.41 o
   4   5  10        2.96        5.22      2.26 o
   5   5  10        0.26        0.40      2.38 o
  -5   6  10        5.68        5.34      0.92 o
  -4   6  10        4.43        4.03      0.87 o
  -3   6  10        1.92        2.31      0.77 o
  -2   6  10       47.35       44.18      1.84 o
  -1   6  10       17.02       19.85      1.07 o
   0   6  10        9.18        7.30      0.63 o
   1   6  10        0.04       -0.69      0.69 o
   2   6  10       49.00       52.50      4.79 o
   3   6  10        4.11        7.40      1.56 o
   4   6  10        5.34        4.27      2.17 o
   5   6  10        4.35        2.39      2.49 o
  -5   7  10        1.51        2.22      0.94 o
  -4   7  10        1.84        0.92      0.75 o
  -3   7  10        3.87        2.09      0.65 o
  -2   7  10       99.34       99.26      4.19 o
  -1   7  10        0.03       -0.14      0.62 o
   0   7  10       54.76       54.43      1.86 o
   1   7  10       61.19       74.06      5.17 o
   2   7  10        3.95        2.67      0.97 o
   3   7  10        0.91        2.10      0.99 o
   4   7  10        3.04        5.29      2.32 o
  -5   8  10        0.38       -0.48      0.89 o
  -4   8  10        0.13       -0.37      0.81 o
  -3   8  10        0.04       -0.36      0.64 o
  -2   8  10       65.57       62.18      2.57 o
  -1   8  10        5.44        4.98      0.75 o
   0   8  10       61.28       60.87      2.33 o
   1   8  10      904.60      918.67     41.57 o
   2   8  10       32.88       31.72      1.90 o
   3   8  10        0.01        0.70      1.29 o
   4   8  10        8.07       12.28      4.37 o
  -5   9  10        2.26        2.79      0.79 o
  -4   9  10        3.77        2.71      0.89 o
  -3   9  10        0.07        1.21      0.60 o
  -2   9  10      162.56      138.04      5.57 o
  -1   9  10       28.41       29.94      1.65 o
   0   9  10        0.13        0.14      0.83 o
   1   9  10       92.81       92.81      4.00 o
   2   9  10        0.47        0.07      0.98 o
   3   9  10       11.05       10.45      1.68 o
   4   9  10        5.02        4.74      2.52 o
  -4  10  10        0.01        0.28      0.84 o
  -3  10  10        2.51        2.24      0.92 o
  -2  10  10       26.93       26.67      1.90 o
  -1  10  10        0.36       -0.71      0.87 o
   0  10  10       16.39       11.46      1.52 o
   1  10  10        1.30        0.53      1.05 o
   2  10  10       23.95       21.03      1.68 o
   3  10  10        0.38        0.23      1.31 o
   4  10  10       21.69       23.87      5.30 o
  -4  11  10        8.16        6.29      1.15 o
  -3  11  10        0.03       -0.21      0.91 o
  -2  11  10        9.97        9.63      1.54 o
  -1  11  10       50.82       55.81      4.45 o
   0  11  10        0.00        0.27      0.92 o
   1  11  10        0.28        2.10      1.16 o
   2  11  10       14.99       21.89      3.69 o
   3  11  10       22.60       22.13      2.76 o
  -4  12  10       11.39       11.30      1.74 o
  -3  12  10        0.16       -0.89      1.02 o
  -2  12  10       14.76       11.04      1.97 o
  -1  12  10        6.05        3.83      1.49 o
   0  12  10        0.06        0.19      1.22 o
   1  12  10        0.00       -0.27      1.36 o
   2  12  10        4.70        2.23      2.38 o
   3  12  10        0.81        1.28      1.98 o
  -3  13  10        1.64        0.27      1.14 o
  -2  13  10        0.68        0.38      1.48 o
  -1  13  10       17.69       18.19      2.15 o
   0  13  10        2.47        1.83      1.56 o
   1  13  10       10.42       17.09      4.24 o
   2  13  10       29.33       30.73      4.06 o
  -2  14  10        6.76       21.08      3.75 o
  -1  14  10        2.11        2.45      1.75 o
   0  14  10        0.05       -0.54      1.42 o
   1  14  10       13.61       18.80      2.96 o
   2  14  10       21.05       19.35      3.54 o
  -1  15  10        0.78        0.15      1.76 o
   0  15  10        1.15        1.29      1.82 o
   1  15  10        9.84       10.79      5.94 o
  -5   1  11        0.38       -0.82      0.82 o
  -4   1  11       47.53       44.47      2.66 o
  -3   1  11       13.03       25.76      1.64 o
  -2   1  11       80.69       77.13      2.26 o
  -1   1  11        0.75        0.74      0.35 o
   0   1  11       10.28       10.40      0.56 o
   1   1  11       14.00        9.96      0.80 o
   2   1  11       28.30       25.53      1.68 o
   3   1  11       94.75       86.81      5.96 o
   4   1  11        6.50        6.28      2.24 o
   5   1  11        0.90        1.67      2.49 o
  -5   2  11        0.55        2.04      2.47 o
  -4   2  11        2.86        2.88      1.03 o
  -3   2  11      146.49      133.71      4.21 o
  -2   2  11        1.07        0.83      0.45 o
  -1   2  11       68.92       66.15      1.58 o
   0   2  11       16.80       16.33      0.87 o
   1   2  11       32.63       32.96      1.48 o
   2   2  11        0.01       -0.67      0.85 o
   3   2  11      157.38      156.78     13.04 o
   4   2  11        0.00        0.59      1.91 o
   5   2  11       17.98        9.92      2.83 o
  -5   3  11        1.19        2.05      0.93 o
  -4   3  11       19.36       23.50      1.34 o
  -3   3  11       31.66       25.71      1.37 o
  -2   3  11       35.72       34.88      1.84 o
  -1   3  11        8.59        8.40      0.63 o
   0   3  11       51.19       54.10      1.76 o
   1   3  11        1.74        1.20      0.72 o
   2   3  11      373.25      374.12     11.74 o
   3   3  11        0.00        1.86      1.02 o
   4   3  11       14.15       14.97      2.74 o
   5   3  11        3.70        4.33      2.45 o
  -5   4  11        4.31        4.62      1.17 o
  -4   4  11       25.50       26.92      1.43 o
  -3   4  11        6.98        5.31      1.00 o
  -2   4  11        0.22        0.06      0.53 o
  -1   4  11       38.34       43.66      1.57 o
   0   4  11      156.69      149.87      3.97 o
   1   4  11        2.38        1.32      0.72 o
   2   4  11      233.18      221.71      7.33 o
   3   4  11       18.26       18.54      2.72 o
   4   4  11       12.73        9.28      2.72 o
   5   4  11        3.94        1.67      2.43 o
  -5   5  11        0.07        0.26      1.08 o
  -4   5  11        0.05        0.30      0.43 o
  -3   5  11        0.62        0.41      0.51 o
  -2   5  11        0.56        0.57      0.56 o
  -1   5  11       69.39       68.86      2.56 o
   0   5  11       35.45       32.63      1.43 o
   1   5  11        9.82        9.42      1.46 o
   2   5  11        0.10        0.10      0.86 o
   3   5  11        5.81        3.70      1.27 o
   4   5  11        2.01        1.31      1.86 o
  -5   6  11        9.80        8.21      1.25 o
  -4   6  11       16.44       17.99      1.25 o
  -3   6  11       20.57       22.72      1.44 o
  -2   6  11        8.03        9.63      1.10 o
  -1   6  11       34.34       34.18      3.20 o
   0   6  11       16.85       17.56      1.53 o
   1   6  11       29.05       27.48      1.66 o
   2   6  11        2.34        2.37      0.99 o
   3   6  11       12.59       10.96      1.35 o
   4   6  11        3.32        1.70      2.18 o
  -5   7  11        7.13        7.16      1.04 o
  -4   7  11        1.17        1.22      0.51 o
  -3   7  11       37.43       37.23      2.05 o
  -2   7  11       70.94       64.38      3.32 o
  -1   7  11        0.79        1.02      0.67 o
   0   7  11        6.53        5.26      1.02 o
   1   7  11       28.50       24.06      2.79 o
   2   7  11        2.07        0.12      0.90 o
   3   7  11       20.69       27.54      3.70 o
   4   7  11       29.72       27.48      3.57 o
  -5   8  11        0.84        0.98      0.94 o
  -4   8  11        0.95        1.48      0.84 o
  -3   8  11        0.39       -0.18      0.73 o
  -2   8  11        1.44        4.30      0.74 o
  -1   8  11       26.13       33.09      3.34 o
   0   8  11       66.55       71.88      3.99 o
   1   8  11      104.18       99.74      5.14 o
   2   8  11       44.95       43.88      2.38 o
   3   8  11        8.49       11.27      1.90 o
   4   8  11       49.72       56.75     14.99 o
  -4   9  11        0.96        1.33      0.73 o
  -3   9  11        1.59        1.09      0.67 o
  -2   9  11        0.84        0.60      0.78 o
  -1   9  11        1.30        0.11      0.80 o
   0   9  11       11.83       10.01      1.19 o
   1   9  11        6.91        7.10      1.40 o
   2   9  11        0.01        0.41      1.02 o
   3   9  11        7.50       18.24      4.55 o
   4   9  11        4.16        5.09      2.69 o
  -4  10  11        0.00        0.38      0.80 o
  -3  10  11        0.12        0.64      0.88 o
  -2  10  11       70.40       61.66      4.91 o
  -1  10  11        1.21        1.77      1.52 o
   0  10  11        0.21        0.37      1.05 o
   1  10  11       87.19       79.18      5.77 o
   2  10  11        3.86        2.89      1.12 o
   3  10  11        2.11        3.70      1.54 o
  -4  11  11        2.91        2.38      0.96 o
  -3  11  11        2.34        1.80      0.97 o
  -2  11  11       90.30       90.86      7.39 o
  -1  11  11        0.15       -0.37      0.82 o
   0  11  11        1.75       -0.30      0.92 o
   1  11  11       37.98       34.76      3.30 o
   2  11  11        3.11        4.18      2.26 o
   3  11  11        3.86        3.71      2.50 o
  -3  12  11        1.26        0.67      1.05 o
  -2  12  11        0.03        0.68      1.01 o
  -1  12  11        5.11        5.26      2.23 o
   0  12  11        1.74        6.94      2.46 o
   1  12  11        5.90        6.44      1.37 o
   2  12  11        0.00       -0.92      2.36 o
   3  12  11        7.26       10.38      3.11 o
  -3  13  11        0.02       -0.92      1.05 o
  -2  13  11        6.10        9.11      4.25 o
  -1  13  11       16.23       13.68      2.55 o
   0  13  11        0.10        0.72      1.60 o
   1  13  11        8.37       10.83      2.56 o
   2  13  11        0.07       -0.18      3.96 o
  -2  14  11        0.23       -1.20      1.51 o
  -1  14  11        0.54       -1.24      1.59 o
   0  14  11       14.29       14.60      3.20 o
   1  14  11        7.64        8.35      2.60 o
  -5   0  12        0.01        0.37      0.68 o
  -4   0  12       99.16       87.36      4.50 o
  -3   0  12      167.40      153.73     20.48 o
  -2   0  12       51.52       50.54      2.14 o
  -1   0  12       25.56       14.25      1.04 o
   0   0  12       15.06       11.08      0.90 o
   1   0  12        0.01        0.59      0.60 o
   2   0  12        9.74        7.15      2.22 o
   3   0  12        0.52       -0.61      1.38 o
   4   0  12       19.31       17.31      4.27 o
   5   0  12       36.13       36.61      6.13 o
  -5   1  12        0.31        0.70      0.45 o
  -4   1  12       14.10       11.06      0.93 o
  -3   1  12       50.43       45.76      1.61 o
  -2   1  12        3.28        3.92      0.68 o
  -1   1  12        0.02        0.01      0.38 o
   0   1  12        6.30        6.24      0.65 o
   1   1  12       42.97       39.65      1.55 o
   2   1  12       38.16       35.14      1.92 o
   3   1  12        8.32        6.76      1.25 o
   4   1  12        0.56        0.28      1.97 o
   5   1  12        0.00        0.49      3.34 o
  -5   2  12        0.86        2.07      1.18 o
  -4   2  12       28.47       25.60      2.61 o
  -3   2  12        1.85        1.73      0.70 o
  -2   2  12       46.13       45.19      1.60 o
  -1   2  12        7.01        8.56      0.60 o
   0   2  12       59.53       57.07      2.09 o
   1   2  12        2.90        2.51      0.80 o
   2   2  12      697.26      655.56     19.88 o
   3   2  12        3.26        1.99      1.05 o
   4   2  12        3.23        1.97      2.21 o
  -5   3  12        0.88       -0.11      0.91 o
  -4   3  12       17.91       13.73      1.19 o
  -3   3  12       15.86       18.38      1.91 o
  -2   3  12        2.00        1.92      0.58 o
  -1   3  12        8.63        8.05      0.94 o
   0   3  12        7.04        8.56      0.93 o
   1   3  12      251.72      241.71      7.61 o
   2   3  12       58.95       54.89      2.59 o
   3   3  12       11.86        7.44      1.20 o
   4   3  12        2.36        1.82      2.09 o
  -5   4  12        1.32        0.65      1.06 o
  -4   4  12        0.01        0.19      0.38 o
  -3   4  12       14.91       15.68      2.43 o
  -2   4  12        3.52        2.44      0.62 o
  -1   4  12      130.79      131.62      3.92 o
   0   4  12        0.84        1.07      0.63 o
   1   4  12      103.29       95.76      3.44 o
   2   4  12       56.92       54.93      3.21 o
   3   4  12       93.48       84.12      4.84 o
   4   4  12        5.48        3.25      2.01 o
  -5   5  12        0.22        0.90      1.12 o
  -4   5  12        4.68        4.33      0.79 o
  -3   5  12       13.87       13.64      1.09 o
  -2   5  12       69.56       65.03      2.70 o
  -1   5  12       41.64       39.21      1.87 o
   0   5  12        2.15        1.91      0.76 o
   1   5  12        0.53       -0.58      0.77 o
   2   5  12        2.04        2.03      1.00 o
   3   5  12        0.76        0.69      1.00 o
   4   5  12        3.31        1.08      2.15 o
  -5   6  12        0.31        0.35      1.19 o
  -4   6  12        1.17        0.59      0.78 o
  -3   6  12       19.88       18.91      1.59 o
  -2   6  12       40.14       39.32      2.07 o
  -1   6  12        5.81        6.53      1.11 o
   0   6  12       32.21       34.05      1.52 o
   1   6  12       27.42       29.86      2.34 o
   2   6  12        6.24        5.08      1.14 o
   3   6  12        1.07        0.97      1.01 o
   4   6  12       14.55       12.58      2.98 o
  -5   7  12        1.73        1.57      1.09 o
  -4   7  12        0.00       -0.02      0.56 o
  -3   7  12        2.21        4.59      1.04 o
  -2   7  12        5.72        4.96      0.80 o
  -1   7  12        1.01       -0.33      0.71 o
   0   7  12      120.55      132.97      5.60 o
   1   7  12        0.17       -0.80      0.80 o
   2   7  12       13.49       10.72      1.89 o
   3   7  12        1.38        1.65      1.13 o
   4   7  12       20.51       18.59      3.29 o
  -4   8  12        1.08        0.77      0.78 o
  -3   8  12        8.51        6.39      1.24 o
  -2   8  12       10.30       12.34      1.67 o
  -1   8  12        2.45        2.25      1.29 o
   0   8  12        9.88        7.63      1.10 o
   1   8  12      109.13      101.89      4.14 o
   2   8  12       18.43       26.38      2.70 o
   3   8  12        0.68        4.57      1.64 o
   4   8  12        0.12       -0.30      2.22 o
  -4   9  12        2.92        1.84      0.76 o
  -3   9  12       23.87       27.70      3.29 o
  -2   9  12      114.92      115.90      5.96 o
  -1   9  12        0.25        1.02      0.85 o
   0   9  12      108.08      139.85     15.47 o
   1   9  12       21.31       20.25      1.84 o
   2   9  12       11.92       13.68      1.88 o
   3   9  12        2.58        2.70      1.78 o
  -4  10  12        0.68        0.39      0.79 o
  -3  10  12        8.35       11.98      2.66 o
  -2  10  12       72.67       73.30      5.91 o
  -1  10  12        0.01        0.27      0.99 o
   0  10  12       54.94       93.77      5.51 o
   1  10  12       11.07       29.87      2.85 o
   2  10  12       11.80       17.88      3.22 o
   3  10  12        4.02        7.72      2.08 o
  -3  11  12        1.16       -0.36      0.90 o
  -2  11  12        2.54        1.16      0.77 o
  -1  11  12        5.02        5.66      1.71 o
   0  11  12        6.02       11.21      1.81 o
   1  11  12        3.28        2.33      1.16 o
   2  11  12        0.00       -0.45      1.19 o
   3  11  12        0.06        1.53      1.82 o
  -3  12  12        0.64        0.05      0.98 o
  -2  12  12        2.98        2.24      1.13 o
  -1  12  12        0.71       -0.58      0.92 o
   0  12  12       16.22       21.77      3.81 o
   1  12  12       11.55        6.20      2.39 o
   2  12  12        1.32        1.30      1.77 o
  -2  13  12        2.81        2.89      2.15 o
  -1  13  12        0.07        0.08      1.42 o
   0  13  12        3.87       10.08      3.83 o
   1  13  12       11.72       16.28      3.34 o
  -1  14  12        1.46        0.47      1.67 o
   0  14  12       12.03       15.88      3.84 o
  -5   1  13        1.65        1.41      0.65 o
  -4   1  13      107.35      109.05      7.12 o
  -3   1  13        1.10        1.34      0.48 o
  -2   1  13       11.69       11.91      0.73 o
  -1   1  13        1.33        0.66      0.48 o
   0   1  13        0.46        0.32      0.39 o
   1   1  13       75.65       73.54      4.54 o
   2   1  13       49.47       49.04      3.19 o
   3   1  13        0.95        1.97      1.09 o
   4   1  13       20.10       21.46      5.39 o
  -5   2  13        0.24        0.02      0.69 o
  -4   2  13       23.59       22.57      1.21 o
  -3   2  13        2.14        2.51      0.92 o
  -2   2  13       37.33       36.21      1.65 o
  -1   2  13      242.81      227.65      5.49 o
   0   2  13       38.61       41.96      1.90 o
   1   2  13      277.36      290.00      8.60 o
   2   2  13        6.73        4.51      1.04 o
   3   2  13        5.03        9.28      2.87 o
   4   2  13       17.42       10.37      2.68 o
  -5   3  13        0.15        0.51      0.87 o
  -4   3  13        0.06       -0.34      0.74 o
  -3   3  13       14.48       11.58      1.28 o
  -2   3  13       84.06       82.35      3.16 o
  -1   3  13       21.32       22.49      1.10 o
   0   3  13        1.59        1.17      0.63 o
   1   3  13       55.60       49.95      2.22 o
   2   3  13       25.51       18.13      2.09 o
   3   3  13       11.69       11.23      1.40 o
   4   3  13        1.94        0.96      2.01 o
  -5   4  13        7.80        5.05      1.75 o
  -4   4  13       26.09       27.84      1.56 o
  -3   4  13        2.23        2.22      0.64 o
  -2   4  13       15.73       15.77      1.05 o
  -1   4  13        0.07        0.46      0.63 o
   0   4  13       20.37       18.48      1.09 o
   1   4  13       12.40       14.39      1.26 o
   2   4  13      186.64      170.00     10.70 o
   3   4  13        2.33        2.12      1.10 o
   4   4  13        0.09        0.27      2.01 o
  -5   5  13       12.26       11.05      2.25 o
  -4   5  13        6.91       10.14      1.14 o
  -3   5  13       17.63       18.78      1.25 o
  -2   5  13        5.08        5.59      0.75 o
  -1   5  13        0.80        0.56      0.62 o
   0   5  13        1.16        0.45      0.73 o
   1   5  13        1.34        0.06      0.81 o
   2   5  13        7.95        5.97      1.19 o
   3   5  13        0.58        1.09      1.08 o
   4   5  13        0.79        2.33      2.24 o
  -5   6  13        0.12        1.90      2.29 o
  -4   6  13        3.34        4.18      0.65 o
  -3   6  13       29.71       36.01      2.73 o
  -2   6  13        1.24        0.66      0.62 o
  -1   6  13        0.83       -0.42      0.73 o
   0   6  13        1.49        1.23      0.80 o
   1   6  13       13.07       16.31      1.72 o
   2   6  13       10.42       10.75      1.71 o
   3   6  13       12.22       20.52      3.65 o
   4   6  13        0.22       -0.31      2.38 o
  -4   7  13        1.47        1.72      0.61 o
  -3   7  13        6.40        3.85      1.09 o
  -2   7  13        1.19        0.42      0.66 o
  -1   7  13        1.74        1.50      0.95 o
   0   7  13      116.36      125.51      5.36 o
   1   7  13       60.65       58.73      2.84 o
   2   7  13        7.88       11.61      1.40 o
   3   7  13        8.46       13.88      5.09 o
   4   7  13        0.26       -0.73      2.41 o
  -4   8  13        0.36       -0.08      0.50 o
  -3   8  13        3.52        4.90      1.72 o
  -2   8  13       41.00       41.68      3.67 o
  -1   8  13        6.27        4.73      1.01 o
   0   8  13      101.62      116.62      7.65 o
   1   8  13        0.04       -0.59      1.05 o
   2   8  13        0.11        1.40      1.30 o
   3   8  13       16.20       12.21      2.84 o
  -4   9  13        0.39        0.59      0.70 o
  -3   9  13       25.64       22.30      3.33 o
  -2   9  13       22.48       21.73      2.66 o
  -1   9  13        0.73        0.83      0.91 o
   0   9  13      121.85      142.64      6.77 o
   1   9  13        1.80        2.08      1.07 o
   2   9  13        0.06       -0.01      1.19 o
   3   9  13       44.30       47.94      6.48 o
  -3  10  13       31.16       32.67      3.12 o
  -2  10  13        1.80        3.48      1.43 o
  -1  10  13        0.72        2.40      1.13 o
   0  10  13        0.44       -0.26      1.22 o
   1  10  13       31.60       32.69      3.80 o
   2  10  13       13.32       42.95      7.21 o
   3  10  13        0.25        1.09      1.76 o
  -3  11  13        0.22        0.95      1.08 o
  -2  11  13        4.87        1.69      1.08 o
  -1  11  13        0.13        0.23      1.12 o
   0  11  13        4.58        3.39      1.43 o
   1  11  13        0.48        1.33      1.51 o
   2  11  13        0.06       -0.26      1.26 o
  -2  12  13        0.10        0.22      0.86 o
  -1  12  13        0.35        0.23      0.95 o
   0  12  13        0.06       -0.18      1.17 o
   1  12  13        2.91       10.84      3.98 o
   2  12  13        0.82        0.31      1.71 o
  -1  13  13        1.15        2.60      1.83 o
   0  13  13        0.16        1.04      1.23 o
   1  13  13        8.40        9.66      1.77 o
  -5   0  14        8.62        7.32      0.94 o
  -4   0  14        4.91        3.88      1.74 o
  -3   0  14        4.32        2.06      1.07 o
  -2   0  14       13.42       11.49      1.30 o
  -1   0  14        0.86        1.21      0.78 o
   0   0  14       11.00       10.04      0.91 o
   1   0  14      163.10      159.77     16.17 o
   2   0  14       27.96       30.79      3.12 o
   3   0  14        4.92        3.26      1.65 o
   4   0  14        0.36       -0.25      2.84 o
  -5   1  14        3.21        1.14      1.15 o
  -4   1  14       21.96       16.33      1.01 o
  -3   1  14        0.22       -0.24      0.45 o
  -2   1  14        2.04        1.87      0.50 o
  -1   1  14       90.80       87.15      3.06 o
   0   1  14        0.06       -0.46      0.51 o
   1   1  14      139.31      130.39      7.53 o
   2   1  14       15.86       17.01      1.46 o
   3   1  14        1.85        3.24      1.12 o
   4   1  14       10.42        7.36      2.31 o
  -5   2  14        6.82        9.07      1.58 o
  -4   2  14       72.82       72.24      2.75 o
  -3   2  14        1.81        1.60      0.50 o
  -2   2  14        7.57        8.88      0.68 o
  -1   2  14        0.01       -0.23      0.46 o
   0   2  14        0.09       -0.20      0.55 o
   1   2  14        0.00       -0.02      0.82 o
   2   2  14       18.49       11.84      1.28 o
   3   2  14        7.71        9.01      1.84 o
   4   2  14        1.29        1.20      2.12 o
  -5   3  14        3.21        5.11      1.09 o
  -4   3  14       29.47       27.63      1.77 o
  -3   3  14        2.52        3.29      0.61 o
  -2   3  14       16.53       13.45      1.08 o
  -1   3  14       47.61       42.98      1.61 o
   0   3  14        0.04        0.33      0.65 o
   1   3  14      104.94      111.01      3.90 o
   2   3  14       21.46       24.54      1.98 o
   3   3  14        2.64        3.24      1.20 o
   4   3  14        2.43        2.84      2.20 o
  -5   4  14        4.36       10.21      2.47 o
  -4   4  14        0.20        0.35      0.44 o
  -3   4  14        0.05        0.01      0.55 o
  -2   4  14        3.53        4.21      0.69 o
  -1   4  14       41.67       40.54      1.60 o
   0   4  14        3.80        4.74      0.96 o
   1   4  14      125.14      124.77      4.77 o
   2   4  14        9.78       12.86      2.10 o
   3   4  14        0.36        0.33      1.47 o
   4   4  14        9.44        8.19      2.44 o
  -4   5  14        0.56        1.21      0.50 o
  -3   5  14        0.43        0.09      0.51 o
  -2   5  14        7.47        6.42      0.87 o
  -1   5  14       60.01       51.34      3.62 o
   0   5  14        0.93       -0.36      0.92 o
   1   5  14        2.49        0.74      0.99 o
   2   5  14       60.29       59.61      5.21 o
   3   5  14        0.13       -0.47      1.07 o
   4   5  14        1.82       -0.48      2.21 o
  -4   6  14        2.41        3.89      0.97 o
  -3   6  14        1.41        2.03      0.62 o
  -2   6  14        0.94        1.49      0.68 o
  -1   6  14        0.56        0.15      0.79 o
   0   6  14        3.42        7.06      3.25 o
   1   6  14        2.22        2.30      1.11 o
   2   6  14        7.62       12.38      2.76 o
   3   6  14        4.11        7.44      1.41 o
  -4   7  14        0.63       -0.37      0.53 o
  -3   7  14        0.00        1.01      0.80 o
  -2   7  14        1.69        0.59      0.74 o
  -1   7  14        3.04        7.13      2.03 o
   0   7  14       13.15       11.22      1.46 o
   1   7  14       15.55       20.94      2.71 o
   2   7  14        0.00        0.08      1.05 o
   3   7  14       20.17       20.28      4.75 o
  -4   8  14        3.04        1.87      0.72 o
  -3   8  14       75.61       88.72      4.44 o
  -2   8  14        1.43        1.81      1.05 o
  -1   8  14       27.87       27.44      1.85 o
   0   8  14       19.56       27.26      2.65 o
   1   8  14        2.20        6.24      2.66 o
   2   8  14        0.70       -1.05      1.05 o
   3   8  14        9.85       18.75      6.14 o
  -3   9  14        1.53        2.62      0.81 o
  -2   9  14        8.44       10.77      1.25 o
  -1   9  14       24.35       21.44      1.88 o
   0   9  14      186.70      236.43     17.18 o
   1   9  14        2.75        2.20      1.88 o
   2   9  14        7.42        9.65      2.80 o
   3   9  14        1.72        2.23      2.12 o
  -3  10  14       24.53       35.30      4.45 o
  -2  10  14       10.80       13.27      1.23 o
  -1  10  14        0.04       -0.66      0.97 o
   0  10  14       19.09       28.09      2.44 o
   1  10  14        0.55        1.75      2.00 o
   2  10  14        5.11        1.98      1.43 o
  -2  11  14        0.01       -0.30      0.78 o
  -1  11  14        4.16        5.27      1.43 o
   0  11  14        0.09        1.81      2.47 o
   1  11  14        1.55        1.86      1.47 o
   2  11  14        0.01       -0.40      2.18 o
  -2  12  14        0.54        0.42      0.83 o
  -1  12  14        0.32        0.37      1.00 o
   0  12  14        2.61        4.88      1.41 o
   1  12  14        0.03       -1.27      1.27 o
  -4   1  15       13.13        9.81      0.88 o
  -3   1  15        1.06        1.44      0.50 o
  -2   1  15        8.18        6.60      0.63 o
  -1   1  15       12.32       11.85      0.76 o
   0   1  15        2.74        3.60      1.05 o
   1   1  15       43.65       45.02      2.68 o
   2   1  15        0.20       -0.08      0.92 o
   3   1  15        6.09        6.21      1.32 o
   4   1  15       14.61       14.71      2.88 o
  -4   2  15        0.08        0.75      0.52 o
  -3   2  15        0.14        0.33      0.48 o
  -2   2  15        3.15        3.73      0.64 o
  -1   2  15        0.02        0.63      0.57 o
   0   2  15        8.03       11.60      1.58 o
   1   2  15      112.57      112.01      5.00 o
   2   2  15       25.57       24.61      2.13 o
   3   2  15        0.00        0.02      1.05 o
  -4   3  15        8.70        8.29      0.84 o
  -3   3  15        2.60        2.80      0.76 o
  -2   3  15       62.08       57.56      2.53 o
  -1   3  15        0.31        0.68      0.60 o
   0   3  15        2.39        2.59      1.10 o
   1   3  15      271.77      272.31     10.31 o
   2   3  15       63.81       59.12      5.18 o
   3   3  15        3.24        3.20      1.29 o
  -4   4  15        1.28        0.43      0.46 o
  -3   4  15        2.25        1.51      0.58 o
  -2   4  15       11.40        8.81      0.89 o
  -1   4  15        0.25        0.93      0.69 o
   0   4  15        8.42        7.69      1.25 o
   1   4  15        0.79        1.46      1.20 o
   2   4  15        4.76        3.17      1.21 o
   3   4  15        1.68        1.30      1.17 o
  -4   5  15        0.37        0.33      0.49 o
  -3   5  15        8.65       10.46      1.17 o
  -2   5  15       12.47       13.37      1.08 o
  -1   5  15        1.38        1.74      0.76 o
   0   5  15        6.01        4.86      1.15 o
   1   5  15       12.11       15.99      2.04 o
   2   5  15        0.00       -0.30      1.06 o
   3   5  15        9.03        9.91      2.73 o
  -4   6  15        0.30        1.35      0.55 o
  -3   6  15        1.58        2.72      0.86 o
  -2   6  15       10.52       17.90      3.40 o
  -1   6  15        4.60        4.73      0.94 o
   0   6  15        0.02        0.01      1.22 o
   1   6  15        0.90        0.47      1.12 o
   2   6  15        0.01       -0.40      1.06 o
   3   6  15        8.68       18.07      7.61 o
  -4   7  15        2.83        4.12      1.01 o
  -3   7  15        0.07       -0.24      0.64 o
  -2   7  15        0.03       -0.12      0.72 o
  -1   7  15       14.75       14.54      1.72 o
   0   7  15       65.08       77.79      3.90 o
   1   7  15        1.30        0.07      1.13 o
   2   7  15        0.49        1.25      1.18 o
   3   7  15       43.52       37.60      6.08 o
  -3   8  15        4.18        9.47      2.21 o
  -2   8  15        0.01       -0.55      0.99 o
  -1   8  15        7.00       10.03      1.63 o
   0   8  15        5.53       10.83      1.71 o
   1   8  15        0.33        0.84      1.20 o
   2   8  15        1.61        0.51      1.49 o
  -3   9  15       15.00       17.70      2.96 o
  -2   9  15        0.45        1.62      0.88 o
  -1   9  15       24.91       48.87      5.73 o
   0   9  15        4.09        0.39      1.20 o
   1   9  15        0.32        1.20      1.28 o
   2   9  15        4.52        7.33      2.91 o
  -2  10  15        0.02       -0.73      0.73 o
  -1  10  15       23.95       28.94      2.84 o
   0  10  15        3.52        2.74      1.35 o
   1  10  15        2.39        1.41      2.49 o
  -2  11  15        0.01       -0.28      0.94 o
  -1  11  15        0.37       -0.18      1.11 o
   0  11  15       12.34       15.69      2.04 o
   1  11  15        0.18       -0.58      1.45 o
  -4   0  16        0.30        0.50      0.65 o
  -3   0  16        2.10        4.07      0.84 o
  -2   0  16        5.96        6.18      1.19 o
  -1   0  16       12.96       12.74      1.45 o
   0   0  16       35.37       48.59      4.68 o
   1   0  16       54.56       53.07      4.38 o
   2   0  16        1.34       -0.65      2.66 o
   3   0  16       14.52       31.61     13.46 o
  -4   1  16        4.84        5.87      1.12 o
  -3   1  16        0.92        1.17      0.52 o
  -2   1  16        9.16        7.34      0.67 o
  -1   1  16        0.10       -0.45      0.66 o
   0   1  16       44.36       58.40      6.62 o
   1   1  16       59.76       56.66      3.69 o
   2   1  16        6.20        9.72      2.66 o
   3   1  16       20.05       28.33      4.16 o
  -4   2  16       11.71       13.17      1.22 o
  -3   2  16        1.14        2.81      0.56 o
  -2   2  16        1.74        0.58      0.56 o
  -1   2  16        3.00        3.03      0.67 o
   0   2  16      163.75      174.98      8.11 o
   1   2  16       65.84       68.68      6.28 o
   2   2  16        3.76        5.36      1.42 o
   3   2  16        2.90        3.74      1.44 o
  -4   3  16        1.24        0.75      0.51 o
  -3   3  16       18.38       21.58      2.72 o
  -2   3  16       48.46       49.53      2.41 o
  -1   3  16       14.57       15.39      1.42 o
   0   3  16       59.58       63.35      3.28 o
   1   3  16       40.71       42.50      2.69 o
   2   3  16        0.64       -0.90      1.18 o
   3   3  16        1.49       -0.22      1.25 o
  -4   4  16        0.00       -0.34      0.54 o
  -3   4  16       10.66       11.50      1.99 o
  -2   4  16        0.09       -0.15      0.57 o
  -1   4  16       16.41       17.52      1.51 o
   0   4  16        3.41        3.38      1.02 o
   1   4  16       26.53       49.20      3.53 o
   2   4  16       10.32        6.39      1.72 o
   3   4  16        2.75        2.14      1.40 o
  -4   5  16        0.02        0.81      0.51 o
  -3   5  16        1.56        2.20      0.68 o
  -2   5  16        6.82        7.98      1.39 o
  -1   5  16        0.59        0.05      0.70 o
   0   5  16        2.43        2.47      1.17 o
   1   5  16       10.08       11.85      1.69 o
   2   5  16        2.30        1.00      1.31 o
   3   5  16        3.02       -0.25      2.04 o
  -3   6  16        0.29        1.01      0.67 o
  -2   6  16        0.06        0.42      0.83 o
  -1   6  16        0.31       -0.47      0.80 o
   0   6  16        7.02       13.79      2.37 o
   1   6  16        4.44        7.10      1.54 o
   2   6  16        4.39       10.16      2.88 o
  -3   7  16        0.78        1.94      1.17 o
  -2   7  16        1.09       -0.83      0.86 o
  -1   7  16        9.56        8.86      1.37 o
   0   7  16       11.30       18.51      2.60 o
   1   7  16        0.40        0.20      1.18 o
   2   7  16        0.39        1.59      1.55 o
  -3   8  16       31.58       40.94      2.60 o
  -2   8  16        0.01        0.11      0.79 o
  -1   8  16       96.37       92.90      6.59 o
   0   8  16       12.34        6.96      2.85 o
   1   8  16        0.07        0.04      1.41 o
   2   8  16        3.99        7.63      2.41 o
  -2   9  16        2.29        3.98      1.04 o
  -1   9  16       10.28       14.82      1.78 o
   0   9  16       11.10        9.25      1.71 o
   1   9  16        1.61        1.10      2.58 o
  -2  10  16        0.30        0.39      1.52 o
  -1  10  16        1.09        2.62      2.15 o
   0  10  16        0.50       -0.23      2.03 o
   1  10  16        0.73        1.24      1.49 o
  -4   1  17        0.09       -0.13      0.58 o
  -3   1  17        0.13       -0.03      0.55 o
  -2   1  17        0.81        0.75      0.64 o
  -1   1  17        0.07        0.04      0.83 o
   0   1  17      101.72      134.96     11.45 o
   1   1  17        0.17       -0.81      1.09 o
   2   1  17        1.51        1.91      1.41 o
   3   1  17        2.72        4.27      1.71 o
  -4   2  17        0.20       -0.03      0.45 o
  -3   2  17        9.54        8.72      0.80 o
  -2   2  17        1.40        0.67      0.56 o
  -1   2  17        1.46        2.82      1.28 o
   0   2  17        4.58        4.40      1.22 o
   1   2  17        0.05       -0.29      1.10 o
   2   2  17        1.34        4.67      1.56 o
  -3   3  17        0.80        0.77      0.56 o
  -2   3  17       12.78       14.60      1.39 o
  -1   3  17        4.77        3.98      1.06 o
   0   3  17       38.67       49.36      4.50 o
   1   3  17        4.54        2.00      1.19 o
   2   3  17        0.03       -0.45      1.21 o
  -3   4  17        0.08       -0.53      0.53 o
  -2   4  17       17.97       17.71      1.37 o
  -1   4  17        0.07        0.37      0.73 o
   0   4  17       18.04       13.42      1.58 o
   1   4  17        8.46       10.96      1.63 o
   2   4  17        4.60        6.53      1.66 o
  -3   5  17        0.27        1.56      0.66 o
  -2   5  17        0.07        0.05      0.66 o
  -1   5  17        1.29        0.55      0.81 o
   0   5  17        0.01       -0.19      1.09 o
   1   5  17       13.50       13.61      2.39 o
   2   5  17        1.60        3.26      1.62 o
  -3   6  17        0.13       -0.68      0.81 o
  -2   6  17        1.63        1.64      0.84 o
  -1   6  17        4.62        6.03      1.13 o
   0   6  17        1.81        2.22      1.17 o
   1   6  17        6.99        6.55      1.57 o
   2   6  17        3.03        4.49      1.70 o
  -2   7  17        8.60        9.49      1.60 o
  -1   7  17       16.31       24.98      4.00 o
   0   7  17        1.15        3.83      1.29 o
   1   7  17        1.32        1.97      1.42 o
  -2   8  17        6.48        6.35      1.79 o
  -1   8  17       13.47       20.19      2.97 o
   0   8  17       13.06       17.30      2.03 o
   1   8  17        1.04        0.08      1.26 o
  -1   9  17       22.25       37.30      6.02 o
   0   9  17        0.23       -1.17      1.17 o
  -3   0  18        1.40        0.24      0.84 o
  -2   0  18        0.07       -0.58      0.89 o
  -1   0  18        0.11        1.12      1.28 o
   0   0  18       23.36       33.17      8.92 o
   1   0  18        1.30       -0.72      1.69 o
   2   0  18        9.72       18.88      7.64 o
  -3   1  18        2.56        5.48      1.40 o
  -2   1  18        0.01        0.18      0.82 o
  -1   1  18       10.96       14.76      1.50 o
   0   1  18        3.13        3.18      1.22 o
   1   1  18       13.40       22.54      6.11 o
   2   1  18        1.66        1.67      1.46 o
  -3   2  18        0.19       -0.16      0.57 o
  -2   2  18        7.65        8.07      1.00 o
  -1   2  18        0.40        1.64      0.92 o
   0   2  18      114.11      132.21      8.14 o
   1   2  18        5.64        3.68      1.34 o
   2   2  18        0.16        0.43      1.43 o
  -3   3  18        0.64        1.05      0.61 o
  -2   3  18        0.68        0.12      0.71 o
  -1   3  18        3.33        3.33      1.03 o
   0   3  18       26.80       24.80      2.07 o
   1   3  18       16.65       20.41      3.68 o
   2   3  18        0.00       -0.75      1.32 o
  -3   4  18       18.11       20.23      2.66 o
  -2   4  18        5.12        7.06      1.02 o
  -1   4  18        1.34       -0.47      0.87 o
   0   4  18        2.33        1.64      1.12 o
   1   4  18       20.39       19.92      2.11 o
   2   4  18        5.54        7.13      1.74 o
  -2   5  18        3.84        5.75      1.62 o
  -1   5  18        0.08        0.36      0.93 o
   0   5  18        4.93       10.40      2.43 o
   1   5  18        5.24        8.81      2.03 o
  -2   6  18        0.08        0.65      0.80 o
  -1   6  18        0.59        0.46      0.99 o
   0   6  18        0.41        0.92      1.14 o
   1   6  18        2.42        3.01      1.44 o
  -1   7  18        0.28        3.95      1.24 o
   0   7  18        0.00       -0.09      1.13 o
  -2   1  19        0.00        0.02      0.78 o
  -1   1  19        1.42        1.13      1.01 o
   0   1  19       60.93       73.01      4.41 o
   1   1  19        0.26       -0.93      1.28 o
  -2   2  19        0.62        0.60      1.26 o
  -1   2  19       34.43       42.64      3.13 o
   0   2  19       24.15       28.82      2.52 o
   1   2  19        2.21        2.74      1.44 o
  -2   3  19        3.73        3.35      2.74 o
  -1   3  19       23.65       25.25      1.98 o
   0   3  19       11.92       14.71      1.75 o
   1   3  19        3.70        2.79      1.50 o
  -2   4  19        0.62       -0.76      0.76 o
  -1   4  19        1.18        2.05      1.06 o
   0   4  19       31.56       38.65      3.40 o
  -1   5  19        0.80        2.81      1.09 o
   0   5  19        1.60        2.36      1.28 o
  -1   0  20       46.24       80.13      6.59 o
  -1   1  20       31.21       42.63      4.16 o
 
